# Supplementary material for: Repeated colonisation of alpine habitats by Arabidopsis arenosa involved parallel adjustments of leaf cuticle traits
Source: New Phytol. 2025 Mar 17;246(4):1597–608. doi: 10.1111/nph.70082 (PMC12018776; doi:10.1111/nph.70082)
Supplement: Supplementary file 1 — Dataset S1 Minimum leaf conductance, water saturation deficit, leaf wettability of adaxial and abaxial leaf surfaces and cuticular wax composition of alpine and foothill populations of Arabidopsis arenosa grown in common gardens. [file NPH-246-1597-s003.xlsx]

## Sheet: Summary
New Phytologist Supporting Information
Article title: Repeated colonisation of alpine habitats by Arabidopsis arenosa involved parallel adjustments of leaf cuticle traits
Authors: Clara Bertel, Erwann Arc, Magdalena Bohutínská, Dominik Kaplenig, Julian Maindok, Elisa La Regina, Guillaume Wos, Filip Kolář, Karl Hülber, Werner Kofler, Gilbert Neuner and Ilse Kranner
Article acceptance date: 28 February 2025
Supporting Information Dataset S1
Minimum leaf conductance (Gmin), water saturation deficit (WSD), leaf wettability of adaxial and abaxial leaf surfaces and cuticular wax composition of alpine and foothill populations of Arabidopsis arenosa grown in common gardens. The following worksheets contain the raw data used to generate the boxplots in figure 1 (Gmin and WSD), 2 (leaf wettability) and 3 (cuticular wax composition).

## Sheet: Figure 1 - Gmin | WSD
Individual	Ecotype	Population	Mountain range	Common garden	Gmin	WSD		Minimum leaf conductance (Gmin) and water saturation deficit (WSD) of foothill and alpine populations of Arabidopsis arenosa, grown in a foothill and an alpine common garden. Gmin (in mmol H2O m-2 s-1) and WSD (in %) values are provided for tetraploid populations collected from three mountain ranges (Tatra mountains, Făgăraș Mountains and Niedere Tauern), grown in two common garden (Alpine and fo…
A3_1	Alpine	AA087	Tatra Mountains	Foothill	41.51	41.06
A4_1	Alpine	AA168	Tatra Mountains	Foothill	30.86	42.98
A5_1	Alpine	AA065	Făgăraș Mountains	Foothill	49.13	32.57
A6_1	Alpine	AA222	Făgăraș Mountains	Foothill	12.69	13.42
A7_1	Alpine	AA253	Niedere Tauern	Foothill	44.57	43.05
A8_1	Alpine	AA254	Niedere Tauern	Foothill	21.69	31.26
F3_1	Foothill	AA171	Tatra Mountains	Foothill	30.05	34.01
F4_1	Foothill	AA229	Tatra Mountains	Foothill	44.84	33.1
F5_1	Foothill	AA067	Făgăraș Mountains	Foothill	18.49	24.35
F6_1	Foothill	AA251	Făgăraș Mountains	Foothill	12.66	15.89
F7_1	Foothill	AA252	Niedere Tauern	Foothill	58.11	46.51
F8_1	Foothill	AA255	Niedere Tauern	Foothill	36.33	27.11
A3_2	Alpine	AA087	Tatra Mountains	Foothill	22.82	27.96
A4_2	Alpine	AA168	Tatra Mountains	Foothill	19.34	21.1
A5_2	Alpine	AA065	Făgăraș Mountains	Foothill	58.31	51.9
A6_2	Alpine	AA222	Făgăraș Mountains	Foothill	28.58	30.92
A7_2	Alpine	AA253	Niedere Tauern	Foothill	22.5	34.89
A8_2	Alpine	AA254	Niedere Tauern	Foothill	29.37	31.7
F3_2	Foothill	AA171	Tatra Mountains	Foothill	34.26	35.21
F4_2	Foothill	AA229	Tatra Mountains	Foothill	26.67	35.12
F5_2	Foothill	AA067	Făgăraș Mountains	Foothill	22.28	32.2
F6_2	Foothill	AA251	Făgăraș Mountains	Foothill	24.01	56.35
F7_2	Foothill	AA252	Niedere Tauern	Foothill	29.08	24.31
F8_2	Foothill	AA255	Niedere Tauern	Foothill	29.46	22.79
A3_3	Alpine	AA087	Tatra Mountains	Foothill	27.85	27.77
A4_3	Alpine	AA168	Tatra Mountains	Foothill	25.91	23.15
A5_3	Alpine	AA065	Făgăraș Mountains	Foothill	24.42	25.49
A6_3	Alpine	AA222	Făgăraș Mountains	Foothill	12.29	21.82
A7_3	Alpine	AA253	Niedere Tauern	Foothill	22.45	46.24
A8_3	Alpine	AA254	Niedere Tauern	Foothill	28.06	38.51
F3_3	Foothill	AA171	Tatra Mountains	Foothill	19.77	17.53
F4_3	Foothill	AA229	Tatra Mountains	Foothill	34.53	36.85
F5_3	Foothill	AA067	Făgăraș Mountains	Foothill	21.71	22.46
F6_3	Foothill	AA251	Făgăraș Mountains	Foothill	44.99	43.01
F7_3	Foothill	AA252	Niedere Tauern	Foothill	15.75	17.88
F8_3	Foothill	AA255	Niedere Tauern	Foothill	30.87	37.1
A3_4	Alpine	AA087	Tatra Mountains	Foothill	25.85	27.55
A4_4	Alpine	AA168	Tatra Mountains	Foothill	21.39	22.96
A5_4	Alpine	AA065	Făgăraș Mountains	Foothill	26.33	20.02
A6_4	Alpine	AA222	Făgăraș Mountains	Foothill	12.33	18.56
A7_4	Alpine	AA253	Niedere Tauern	Foothill	35.08	42.71
A8_4	Alpine	AA254	Niedere Tauern	Foothill	21.42	17.35
F3_4	Foothill	AA171	Tatra Mountains	Foothill	22.13	25.02
F4_4	Foothill	AA229	Tatra Mountains	Foothill	29.44	26.55
F5_4	Foothill	AA067	Făgăraș Mountains	Foothill	18.74	26.1
F6_4	Foothill	AA251	Făgăraș Mountains	Foothill	35.48	39.59
F7_4	Foothill	AA252	Niedere Tauern	Foothill	42.54	39.4
F8_4	Foothill	AA255	Niedere Tauern	Foothill	26.6	29.15
A3_5	Alpine	AA087	Tatra Mountains	Foothill	46.71	52.65
A4_5	Alpine	AA168	Tatra Mountains	Foothill	41.67	32.76
A5_5	Alpine	AA065	Făgăraș Mountains	Foothill	32.84	40.44
A6_5	Alpine	AA222	Făgăraș Mountains	Foothill	15.87	25.08
A7_5	Alpine	AA253	Niedere Tauern	Foothill	14.47	24.44
A8_5	Alpine	AA254	Niedere Tauern	Foothill	32.35	32.38
F3_5	Foothill	AA171	Tatra Mountains	Foothill	42.98	42.59
F4_5	Foothill	AA229	Tatra Mountains	Foothill	39.84	40.86
F5_5	Foothill	AA067	Făgăraș Mountains	Foothill	19.12	25.8
F6_5	Foothill	AA251	Făgăraș Mountains	Foothill	18.33	23.83
F7_5	Foothill	AA252	Niedere Tauern	Foothill	37.68	50.67
F8_5	Foothill	AA255	Niedere Tauern	Foothill	26.63	24.07
A3_6	Alpine	AA087	Tatra Mountains	Foothill	34.42	35.12
A4_6	Alpine	AA168	Tatra Mountains	Foothill	20.36	21.63
A5_6	Alpine	AA065	Făgăraș Mountains	Foothill	58.99	47.66
A6_6	Alpine	AA222	Făgăraș Mountains	Foothill	27.75	24.46
A7_6	Alpine	AA253	Niedere Tauern	Foothill	25.37	44.46
A8_6	Alpine	AA254	Niedere Tauern	Foothill	40.86	38.7
F3_6	Foothill	AA171	Tatra Mountains	Foothill	44.69	54.79
F4_6	Foothill	AA229	Tatra Mountains	Foothill	34.51	36.85
F5_6	Foothill	AA067	Făgăraș Mountains	Foothill	28.99	34.56
F6_6	Foothill	AA251	Făgăraș Mountains	Foothill	24.04	30.71
F7_6	Foothill	AA252	Niedere Tauern	Foothill	34.76	33.63
F8_6	Foothill	AA255	Niedere Tauern	Foothill	25.33	21.73
A3_7	Alpine	AA087	Tatra Mountains	Foothill	50.25	45.35
A4_7	Alpine	AA168	Tatra Mountains	Foothill	49.79	44.32
A5_7	Alpine	AA065	Făgăraș Mountains	Foothill	40.63	36.42
A6_7	Alpine	AA222	Făgăraș Mountains	Foothill	12.79	18.94
A7_7	Alpine	AA253	Niedere Tauern	Foothill	19.21	39.28
A8_7	Alpine	AA254	Niedere Tauern	Foothill	23.9	25.25
F3_7	Foothill	AA171	Tatra Mountains	Foothill	21.13	26.5
F4_7	Foothill	AA229	Tatra Mountains	Foothill	29.22	40.14
F5_7	Foothill	AA067	Făgăraș Mountains	Foothill	28.16	34.92
F6_7	Foothill	AA251	Făgăraș Mountains	Foothill	20.33	44.11
F7_7	Foothill	AA252	Niedere Tauern	Foothill	26.9	39.01
F8_7	Foothill	AA255	Niedere Tauern	Foothill	22.86	31.12
A3_8	Alpine	AA087	Tatra Mountains	Foothill	14.88	20.21
A4_8	Alpine	AA168	Tatra Mountains	Foothill	26.21	23.12
A5_8	Alpine	AA065	Făgăraș Mountains	Foothill	21.94	29.68
A6_8	Alpine	AA222	Făgăraș Mountains	Foothill	24.05	56.37
A7_8	Alpine	AA253	Niedere Tauern	Foothill	17.54	20.39
A8_8	Alpine	AA254	Niedere Tauern	Foothill	17.4	34.08
F3_8	Foothill	AA171	Tatra Mountains	Foothill	45.92	40.22
F4_8	Foothill	AA229	Tatra Mountains	Foothill	31.98	27.7
F5_8	Foothill	AA067	Făgăraș Mountains	Foothill	37.47	32.51
F6_8	Foothill	AA251	Făgăraș Mountains	Foothill	22.91	22.27
F7_8	Foothill	AA252	Niedere Tauern	Foothill	37.09	30.96
F8_8	Foothill	AA255	Niedere Tauern	Foothill	21.01	25.15
A3_9	Alpine	AA087	Tatra Mountains	Foothill	49.86	54.98
A4_9	Alpine	AA168	Tatra Mountains	Foothill	19.32	18.53
A5_9	Alpine	AA065	Făgăraș Mountains	Foothill	34.32	34.75
A6_9	Alpine	AA222	Făgăraș Mountains	Foothill	19.39	26
A7_9	Alpine	AA253	Niedere Tauern	Foothill	14.06	15.86
A8_9	Alpine	AA254	Niedere Tauern	Foothill	19.17	20.42
F3_9	Foothill	AA171	Tatra Mountains	Foothill	34.07	34.8
F4_9	Foothill	AA229	Tatra Mountains	Foothill	34.4	31.23
F5_9	Foothill	AA067	Făgăraș Mountains	Foothill	26.12	34.06
F6_9	Foothill	AA251	Făgăraș Mountains	Foothill	18.9	21.21
F7_9	Foothill	AA252	Niedere Tauern	Foothill	39.4	37.06
F8_9	Foothill	AA255	Niedere Tauern	Foothill	52.8	47.1
A3_10	Alpine	AA087	Tatra Mountains	Foothill	24.09	33.78
A4_10	Alpine	AA168	Tatra Mountains	Foothill	24.22	16.09
A5_10	Alpine	AA065	Făgăraș Mountains	Foothill	41.36	49.04
A6_10	Alpine	AA222	Făgăraș Mountains	Foothill	28.96	21.32
A7_10	Alpine	AA253	Niedere Tauern	Foothill	14.15	22.08
A8_10	Alpine	AA254	Niedere Tauern	Foothill	42.13	41.9
F3_10	Foothill	AA171	Tatra Mountains	Foothill	45.9	48.93
F4_10	Foothill	AA229	Tatra Mountains	Foothill	29.31	28.53
F5_10	Foothill	AA067	Făgăraș Mountains	Foothill	36.02	35.72
F6_10	Foothill	AA251	Făgăraș Mountains	Foothill	25.79	26.26
F7_10	Foothill	AA252	Niedere Tauern	Foothill	30.87	28.33
F8_10	Foothill	AA255	Niedere Tauern	Foothill	41.36	34.69
A3_11	Alpine	AA087	Tatra Mountains	Foothill	30.21	43.03
A4_11	Alpine	AA168	Tatra Mountains	Foothill	11.24	15.33
A5_11	Alpine	AA065	Făgăraș Mountains	Foothill	32.69	35.26
A6_11	Alpine	AA222	Făgăraș Mountains	Foothill	30.56	23.21
A7_11	Alpine	AA253	Niedere Tauern	Foothill	34.29	30.27
A8_11	Alpine	AA254	Niedere Tauern	Foothill	13	17.83
F3_11	Foothill	AA171	Tatra Mountains	Foothill	45.94	38.85
F4_11	Foothill	AA229	Tatra Mountains	Foothill	35.17	16.43
F5_11	Foothill	AA067	Făgăraș Mountains	Foothill	30.15	26.46
F6_11	Foothill	AA251	Făgăraș Mountains	Foothill	41.65	30.91
F7_11	Foothill	AA252	Niedere Tauern	Foothill	11.95	17.09
F8_11	Foothill	AA255	Niedere Tauern	Foothill	50.65	45.08
A3_12	Alpine	AA087	Tatra Mountains	Foothill	39.2	43.12
A4_12	Alpine	AA168	Tatra Mountains	Foothill	25.5	22.25
A5_12	Alpine	AA065	Făgăraș Mountains	Foothill	30.51	24.77
A6_12	Alpine	AA222	Făgăraș Mountains	Foothill	40.93	31.47
A7_12	Alpine	AA253	Niedere Tauern	Foothill	34.11	38.05
A8_12	Alpine	AA254	Niedere Tauern	Foothill	41.26	43.83
F3_12	Foothill	AA171	Tatra Mountains	Foothill	33.9	30.89
F4_12	Foothill	AA229	Tatra Mountains	Foothill	29.71	49.18
F5_12	Foothill	AA067	Făgăraș Mountains	Foothill	34.89	27.25
F6_12	Foothill	AA251	Făgăraș Mountains	Foothill	25.92	25.39
F7_12	Foothill	AA252	Niedere Tauern	Foothill	44.54	39.91
F8_12	Foothill	AA255	Niedere Tauern	Foothill	24.27	21.01
A3_13	Alpine	AA087	Tatra Mountains	Foothill	23.04	29.61
A4_13	Alpine	AA168	Tatra Mountains	Foothill	53.89	31.51
A5_13	Alpine	AA065	Făgăraș Mountains	Foothill	21.94	22.52
A6_13	Alpine	AA222	Făgăraș Mountains	Foothill	47.21	41.43
A7_13	Alpine	AA253	Niedere Tauern	Foothill	39.35	36.21
A8_13	Alpine	AA254	Niedere Tauern	Foothill	33.2	25.83
F3_13	Foothill	AA171	Tatra Mountains	Foothill	42.98	37.17
F4_13	Foothill	AA229	Tatra Mountains	Foothill	48.53	46.2
F5_13	Foothill	AA067	Făgăraș Mountains	Foothill	23.78	23.54
F6_13	Foothill	AA251	Făgăraș Mountains	Foothill	39.06	31.23
F7_13	Foothill	AA252	Niedere Tauern	Foothill	83.98	54.03
F8_13	Foothill	AA255	Niedere Tauern	Foothill	33.74	34.76
A3_14	Alpine	AA087	Tatra Mountains	Foothill	43.09	32.66
A4_14	Alpine	AA168	Tatra Mountains	Foothill	24.46	17.6
A5_14	Alpine	AA065	Făgăraș Mountains	Foothill	57.02	36.09
A6_14	Alpine	AA222	Făgăraș Mountains	Foothill	56.24	35.1
A7_14	Alpine	AA253	Niedere Tauern	Foothill	56.61	41.08
A8_14	Alpine	AA254	Niedere Tauern	Foothill	42.74	37.33
F3_14	Foothill	AA171	Tatra Mountains	Foothill	49.5	51.33
F4_14	Foothill	AA229	Tatra Mountains	Foothill	49.53	60.59
F5_14	Foothill	AA067	Făgăraș Mountains	Foothill	38.36	45.82
F6_14	Foothill	AA251	Făgăraș Mountains	Foothill	28.74	44.43
F7_14	Foothill	AA252	Niedere Tauern	Foothill	32.31	27.46
F8_14	Foothill	AA255	Niedere Tauern	Foothill	58.65	46.87
A3_29	Alpine	AA087	Tatra Mountains	Alpine	13.87	32.29
A4_29	Alpine	AA168	Tatra Mountains	Alpine	29.48	35.9
A5_29	Alpine	AA065	Făgăraș Mountains	Alpine	23.47	30.85
A6_29	Alpine	AA222	Făgăraș Mountains	Alpine	19.47	36.32
A7_29	Alpine	AA253	Niedere Tauern	Alpine	30.14	18.03
A8_29	Alpine	AA254	Niedere Tauern	Alpine	22.88	27.25
F3_29	Foothill	AA171	Tatra Mountains	Alpine	21.73	43.34
F4_29	Foothill	AA229	Tatra Mountains	Alpine	26	53.08
F5_29	Foothill	AA067	Făgăraș Mountains	Alpine	17.15	34.42
F6_29	Foothill	AA251	Făgăraș Mountains	Alpine	43.91	38.88
F7_29	Foothill	AA252	Niedere Tauern	Alpine	15.92	42.91
F8_29	Foothill	AA255	Niedere Tauern	Alpine	17.2	32.23
A3_30	Alpine	AA087	Tatra Mountains	Alpine	18.19	20.81
A4_30	Alpine	AA168	Tatra Mountains	Alpine	27.23	26.83
A5_30	Alpine	AA065	Făgăraș Mountains	Alpine	21.46	21.65
A6_30	Alpine	AA222	Făgăraș Mountains	Alpine	29.68	22.93
A7_30	Alpine	AA253	Niedere Tauern	Alpine	23.24	33.97
A8_30	Alpine	AA254	Niedere Tauern	Alpine	58.69	48.4
F3_30	Foothill	AA171	Tatra Mountains	Alpine	19.89	22.34
F4_30	Foothill	AA229	Tatra Mountains	Alpine	13.85	16.7
F5_30	Foothill	AA067	Făgăraș Mountains	Alpine	15.17	28.27
F6_30	Foothill	AA251	Făgăraș Mountains	Alpine	22.84	22.3
F7_30	Foothill	AA252	Niedere Tauern	Alpine	36.89	44.67
F8_30	Foothill	AA255	Niedere Tauern	Alpine	19.89	18.96
A3_31	Alpine	AA087	Tatra Mountains	Alpine	15.97	21.89
A4_31	Alpine	AA168	Tatra Mountains	Alpine	25.4	17.61
A5_31	Alpine	AA065	Făgăraș Mountains	Alpine	50.36	36.17
A6_31	Alpine	AA222	Făgăraș Mountains	Alpine	14.9	11.33
A7_31	Alpine	AA253	Niedere Tauern	Alpine	25.25	34.38
A8_31	Alpine	AA254	Niedere Tauern	Alpine	36.59	35.27
F3_31	Foothill	AA171	Tatra Mountains	Alpine	30.31	29.26
F4_31	Foothill	AA229	Tatra Mountains	Alpine	33.14	31.52
F5_31	Foothill	AA067	Făgăraș Mountains	Alpine	18.46	21.8
F6_31	Foothill	AA251	Făgăraș Mountains	Alpine	32	33.36
F7_31	Foothill	AA252	Niedere Tauern	Alpine	25.84	25.37
F8_31	Foothill	AA255	Niedere Tauern	Alpine	17.02	16.25
A3_32	Alpine	AA087	Tatra Mountains	Alpine	13.23	13.94
A4_32	Alpine	AA168	Tatra Mountains	Alpine	29.02	22.99
A5_32	Alpine	AA065	Făgăraș Mountains	Alpine	22.34	17.97
A6_32	Alpine	AA222	Făgăraș Mountains	Alpine	54.16	17.21
A7_32	Alpine	AA253	Niedere Tauern	Alpine	25.25	24.97
A8_32	Alpine	AA254	Niedere Tauern	Alpine	27.5	24.43
F3_32	Foothill	AA171	Tatra Mountains	Alpine	32.14	26.46
F4_32	Foothill	AA229	Tatra Mountains	Alpine	30.5	23.43
F5_32	Foothill	AA067	Făgăraș Mountains	Alpine	32.36	27.19
F6_32	Foothill	AA251	Făgăraș Mountains	Alpine	46.1	40.87
F7_32	Foothill	AA252	Niedere Tauern	Alpine	20.99	24.84
F8_32	Foothill	AA255	Niedere Tauern	Alpine	25.67	24.82
A3_33	Alpine	AA087	Tatra Mountains	Alpine	22.12	20.5
A4_33	Alpine	AA168	Tatra Mountains	Alpine	41.89	23.81
A5_33	Alpine	AA065	Făgăraș Mountains	Alpine	15	13.29
A6_33	Alpine	AA222	Făgăraș Mountains	Alpine	34.72	20.2
A7_33	Alpine	AA253	Niedere Tauern	Alpine	17.08	13.13
A8_33	Alpine	AA254	Niedere Tauern	Alpine	41.72	31.25
F3_33	Foothill	AA171	Tatra Mountains	Alpine	32.2	32.45
F4_33	Foothill	AA229	Tatra Mountains	Alpine	37.11	31.59
F5_33	Foothill	AA067	Făgăraș Mountains	Alpine	22.75	21.01
F6_33	Foothill	AA251	Făgăraș Mountains	Alpine	35.86	30.25
F7_33	Foothill	AA252	Niedere Tauern	Alpine	23.86	23.15
F8_33	Foothill	AA255	Niedere Tauern	Alpine	21.55	26
A3_34	Alpine	AA087	Tatra Mountains	Alpine	15.82	15.53
A4_34	Alpine	AA168	Tatra Mountains	Alpine	18.18	13.09
A5_34	Alpine	AA065	Făgăraș Mountains	Alpine	19.81	20.38
A6_34	Alpine	AA222	Făgăraș Mountains	Alpine	17.11	13.31
A7_34	Alpine	AA253	Niedere Tauern	Alpine	25.61	20.79
A8_34	Alpine	AA254	Niedere Tauern	Alpine	49.09	27.23
F3_34	Foothill	AA171	Tatra Mountains	Alpine	27.8	22.68
F4_34	Foothill	AA229	Tatra Mountains	Alpine	32.62	24
F5_34	Foothill	AA067	Făgăraș Mountains	Alpine	33.86	34.75
F6_34	Foothill	AA251	Făgăraș Mountains	Alpine	31.43	19.72
F7_34	Foothill	AA252	Niedere Tauern	Alpine	60.91	40.3
F8_34	Foothill	AA255	Niedere Tauern	Alpine	31.8
A3_35	Alpine	AA087	Tatra Mountains	Alpine	20.08	23.82
A4_35	Alpine	AA168	Tatra Mountains	Alpine	34.49	23.05
A5_35	Alpine	AA065	Făgăraș Mountains	Alpine	17.95	13.91
A6_35	Alpine	AA222	Făgăraș Mountains	Alpine	28.53	15.9
A7_35	Alpine	AA253	Niedere Tauern	Alpine	22.64	26.46
A8_35	Alpine	AA254	Niedere Tauern	Alpine	32.53	28.18
F3_35	Foothill	AA171	Tatra Mountains	Alpine	72.67	34.27
F4_35	Foothill	AA229	Tatra Mountains	Alpine	59.04	42.38
F5_35	Foothill	AA067	Făgăraș Mountains	Alpine	32.27	28.13
F6_35	Foothill	AA251	Făgăraș Mountains	Alpine	40.95	25.53
F7_35	Foothill	AA252	Niedere Tauern	Alpine	67.65	24.91
F8_35	Foothill	AA255	Niedere Tauern	Alpine	28.21	20.31
A3_36	Alpine	AA087	Tatra Mountains	Alpine	6.08	15.78
A4_36	Alpine	AA168	Tatra Mountains	Alpine	56.15	28.62
A5_36	Alpine	AA065	Făgăraș Mountains	Alpine	22.35	29.01
A6_36	Alpine	AA222	Făgăraș Mountains	Alpine	24.77	29.75
A7_36	Alpine	AA253	Niedere Tauern	Alpine	19.65	17.07
A8_36	Alpine	AA254	Niedere Tauern	Alpine	39.61	36.42
F3_36	Foothill	AA171	Tatra Mountains	Alpine	60.76	38.88
F4_36	Foothill	AA229	Tatra Mountains	Alpine	58.08	38.68
F5_36	Foothill	AA067	Făgăraș Mountains	Alpine	20.56	28.21
F6_36	Foothill	AA251	Făgăraș Mountains	Alpine	81.96	27.27
F7_36	Foothill	AA252	Niedere Tauern	Alpine	33.42	26.89
F8_36	Foothill	AA255	Niedere Tauern	Alpine	38.94	31.38
A3_37	Alpine	AA087	Tatra Mountains	Alpine	27.04	24.27
A4_37	Alpine	AA168	Tatra Mountains	Alpine	23.08	14.39
A5_37	Alpine	AA065	Făgăraș Mountains	Alpine	33.3	26.75
A6_37	Alpine	AA222	Făgăraș Mountains	Alpine	17.01	16.07
A7_37	Alpine	AA253	Niedere Tauern	Alpine	37.45	28.54
A8_37	Alpine	AA254	Niedere Tauern	Alpine	33.88	23.96
F3_37	Foothill	AA171	Tatra Mountains	Alpine	49.52	43.64
F4_37	Foothill	AA229	Tatra Mountains	Alpine	49.98	28.44
F5_37	Foothill	AA067	Făgăraș Mountains	Alpine	35.45	23.14
F6_37	Foothill	AA251	Făgăraș Mountains	Alpine	39.93	26.29
F7_37	Foothill	AA252	Niedere Tauern	Alpine	42.1	44.01
F8_37	Foothill	AA255	Niedere Tauern	Alpine	41.04	25.29
A3_38	Alpine	AA087	Tatra Mountains	Alpine	25.48	24.35
A4_38	Alpine	AA168	Tatra Mountains	Alpine	33.32	20.48
A5_38	Alpine	AA065	Făgăraș Mountains	Alpine	52.74	22.99
A6_38	Alpine	AA222	Făgăraș Mountains	Alpine	30.65	15.95
A7_38	Alpine	AA253	Niedere Tauern	Alpine	19.03	13.26
A8_38	Alpine	AA254	Niedere Tauern	Alpine	106.19	35.95
F3_38	Foothill	AA171	Tatra Mountains	Alpine	85.39	66.11
F4_38	Foothill	AA229	Tatra Mountains	Alpine	51.88	27.61
F5_38	Foothill	AA067	Făgăraș Mountains	Alpine	39.56	35.28
F6_38	Foothill	AA251	Făgăraș Mountains	Alpine	21.06	16.11
F7_38	Foothill	AA252	Niedere Tauern	Alpine	35.22	20.72
F8_38	Foothill	AA255	Niedere Tauern	Alpine	32.71	19.33
A3_39	Alpine	AA087	Tatra Mountains	Alpine	30.37	22.76
A4_39	Alpine	AA168	Tatra Mountains	Alpine	26.23	12.56
A5_39	Alpine	AA065	Făgăraș Mountains	Alpine	19.95	24.24
A6_39	Alpine	AA222	Făgăraș Mountains	Alpine	22.6	12.82
A7_39	Alpine	AA253	Niedere Tauern	Alpine	39.49	23.47
A8_39	Alpine	AA254	Niedere Tauern	Alpine	48.5	35.21
F3_39	Foothill	AA171	Tatra Mountains	Alpine	47.28	29.83
F4_39	Foothill	AA229	Tatra Mountains	Alpine	21.49	31.34
F5_39	Foothill	AA067	Făgăraș Mountains	Alpine	35.24	39.64
F6_39	Foothill	AA251	Făgăraș Mountains	Alpine	14.24	21.32
F7_39	Foothill	AA252	Niedere Tauern	Alpine	32.64	25.24
F8_39	Foothill	AA255	Niedere Tauern	Alpine	26.98	23.07
A3_40	Alpine	AA087	Tatra Mountains	Alpine	17.87	15.05
A4_40	Alpine	AA168	Tatra Mountains	Alpine	17.05	23.34
A5_40	Alpine	AA065	Făgăraș Mountains	Alpine	22.34	21.62
A6_40	Alpine	AA222	Făgăraș Mountains	Alpine	18.66	20.43
A7_40	Alpine	AA253	Niedere Tauern	Alpine	34.03	40.93
A8_40	Alpine	AA254	Niedere Tauern	Alpine	35.63	26.7
F3_40	Foothill	AA171	Tatra Mountains	Alpine	59.29	35.39
F4_40	Foothill	AA229	Tatra Mountains	Alpine	44.91	29.78
F5_40	Foothill	AA067	Făgăraș Mountains	Alpine	35.84	37.31
F6_40	Foothill	AA251	Făgăraș Mountains	Alpine	35.28	34.91
F7_40	Foothill	AA252	Niedere Tauern	Alpine	37.09	30.28
F8_40	Foothill	AA255	Niedere Tauern	Alpine	42.43	25.12
A3_41	Alpine	AA087	Tatra Mountains	Alpine	29.21	16.69
A4_41	Alpine	AA168	Tatra Mountains	Alpine	27.07	18.36
A5_41	Alpine	AA065	Făgăraș Mountains	Alpine	30.29	31.53
A6_41	Alpine	AA222	Făgăraș Mountains	Alpine	22.87	22.05
A7_41	Alpine	AA253	Niedere Tauern	Alpine	46.98	31.79
A8_41	Alpine	AA254	Niedere Tauern	Alpine	36.39	23.04
F3_41	Foothill	AA171	Tatra Mountains	Alpine	57.21	36.25
F4_41	Foothill	AA229	Tatra Mountains	Alpine	67.62	29.13
F5_41	Foothill	AA067	Făgăraș Mountains	Alpine	47.37	42.1
F6_41	Foothill	AA251	Făgăraș Mountains	Alpine	31.84	32.59
F7_41	Foothill	AA252	Niedere Tauern	Alpine	25.15	25.69
F8_41	Foothill	AA255	Niedere Tauern	Alpine	36.99	18.96
A3_42	Alpine	AA087	Tatra Mountains	Alpine	30.44	33.93
A4_42	Alpine	AA168	Tatra Mountains	Alpine	57.76	31.28
A5_42	Alpine	AA065	Făgăraș Mountains	Alpine	24.6	20.8
A6_42	Alpine	AA222	Făgăraș Mountains	Alpine	32.9	21.88
A7_42	Alpine	AA253	Niedere Tauern	Alpine	32.62	30.86
A8_42	Alpine	AA254	Niedere Tauern	Alpine	57.38	34.49
F3_42	Foothill	AA171	Tatra Mountains	Alpine	66.62	42.85
F4_42	Foothill	AA229	Tatra Mountains	Alpine	35.75	51.83
F5_42	Foothill	AA067	Făgăraș Mountains	Alpine	36.63	31.59
F6_42	Foothill	AA251	Făgăraș Mountains	Alpine	29.44	41.99
F7_42	Foothill	AA252	Niedere Tauern	Alpine	38.12	28.08
F8_42	Foothill	AA255	Niedere Tauern	Alpine	29.03	19.33

## Sheet: Figure 2 - Wettability
Individual	Ecotype	Population	Region	Common garden	θAbaxial (°)	θAdaxial (°)		Leaf wettability of adaxial and abaxial leaf surfaces of foothill and alpine tetraploid populations of Arabidopsis arenosa, grown in a foothill and an alpine common garden. Wettability was assessed by measuring the contact angle (θ), i.e. the angle between the leaf surface and the tangent to a water droplet at the point where air, leaf and water meet. The droplet contact angle (θ) is inversely re…
A3_1 -1	Alpine	AA087	Tatra Mountains	Foothill	88.5	80.7
A4_1 -1	Alpine	AA168	Tatra Mountains	Foothill	NA	70.6
A5_1 -1	Alpine	AA065	Făgăraș Mountains	Foothill	60.6	72
A6_1 -1	Alpine	AA222	Făgăraș Mountains	Foothill	81.8	86.4
A7_1 -1	Alpine	AA253	Niedere Tauern	Foothill	79	NA
A8_1 -1	Alpine	AA254	Niedere Tauern	Foothill	58.5	NA
A3_2 -1	Alpine	AA087	Tatra Mountains	Foothill	NA	71.2
A4_2 -1	Alpine	AA168	Tatra Mountains	Foothill	69.6	73.8
A5_2 -1	Alpine	AA065	Făgăraș Mountains	Foothill	NA	69.6
A6_2 -1	Alpine	AA222	Făgăraș Mountains	Foothill	NA	75
A7_2 -1	Alpine	AA253	Niedere Tauern	Foothill	67.1	98.5
A8_2 -1	Alpine	AA254	Niedere Tauern	Foothill	NA	89.8
A4_3 -1	Alpine	AA168	Tatra Mountains	Foothill	71.8	79.6
A5_3 -1	Alpine	AA065	Făgăraș Mountains	Foothill	79.9	NA
A6_3 -1	Alpine	AA222	Făgăraș Mountains	Foothill	NA	87.4
A7_3 -1	Alpine	AA253	Niedere Tauern	Foothill	65.9	75.9
A8_3 -1	Alpine	AA254	Niedere Tauern	Foothill	NA	64.6
A3_4 -1	Alpine	AA087	Tatra Mountains	Foothill	NA	71.6
A4_4 -1	Alpine	AA168	Tatra Mountains	Foothill	78.8	76.8
A5_4 -1	Alpine	AA065	Făgăraș Mountains	Foothill	69.8	89
A6_4 -1	Alpine	AA222	Făgăraș Mountains	Foothill	74	82.8
A8_4 -1	Alpine	AA254	Niedere Tauern	Foothill	74.6	NA
A3_5 -1	Alpine	AA087	Tatra Mountains	Foothill	73.4	87
A4_5 -1	Alpine	AA168	Tatra Mountains	Foothill	55.7	83.8
A5_5 -1	Alpine	AA065	Făgăraș Mountains	Foothill	53.7	73.2
A6_5 -1	Alpine	AA222	Făgăraș Mountains	Foothill	56.8	65
A7_5 -1	Alpine	AA253	Niedere Tauern	Foothill	66.7	87.4
A8_5 -1	Alpine	AA254	Niedere Tauern	Foothill	68.1	67.6
A3_6 -1	Alpine	AA087	Tatra Mountains	Foothill	52.6	NA
A4_6 -1	Alpine	AA168	Tatra Mountains	Foothill	55.6	66
A5_6 -1	Alpine	AA065	Făgăraș Mountains	Foothill	NA	75.1
A6_6 -1	Alpine	AA222	Făgăraș Mountains	Foothill	60	72
A7_6 -1	Alpine	AA253	Niedere Tauern	Foothill	35.4	58.4
A8_6 -1	Alpine	AA254	Niedere Tauern	Foothill	37.6	NA
A3_7 -1	Alpine	AA087	Tatra Mountains	Foothill	65.4	75.6
A4_7 -1	Alpine	AA168	Tatra Mountains	Foothill	55.4	69.2
A5_7 -1	Alpine	AA065	Făgăraș Mountains	Foothill	77.3	72.8
A6_7 -1	Alpine	AA222	Făgăraș Mountains	Foothill	94	93.4
A7_7 -1	Alpine	AA253	Niedere Tauern	Foothill	70.6	91.4
A8_7 -1	Alpine	AA254	Niedere Tauern	Foothill	33.6	80.3
A3_8 -1	Alpine	AA087	Tatra Mountains	Foothill	59	77.8
A4_8 -1	Alpine	AA168	Tatra Mountains	Foothill	58.6	78.8
A5_8 -1	Alpine	AA065	Făgăraș Mountains	Foothill	67.5	99.8
A6_8 -1	Alpine	AA222	Făgăraș Mountains	Foothill	92.2	82.8
A7_8 -1	Alpine	AA253	Niedere Tauern	Foothill	91.4	106.2
A8_8 -1	Alpine	AA254	Niedere Tauern	Foothill	NA	61.5
A3_9 -1	Alpine	AA087	Tatra Mountains	Foothill	28.6	88.6
A4_9 -1	Alpine	AA168	Tatra Mountains	Foothill	50.9	69.4
A5_9 -1	Alpine	AA065	Făgăraș Mountains	Foothill	46.4	NA
A6_9 -1	Alpine	AA222	Făgăraș Mountains	Foothill	75.6	63.7
A7_9 -1	Alpine	AA253	Niedere Tauern	Foothill	73.6	95.9
A8_9 -1	Alpine	AA254	Niedere Tauern	Foothill	67.3	60.8
A4_10 -1	Alpine	AA168	Tatra Mountains	Foothill	51	NA
A5_10 -1	Alpine	AA065	Făgăraș Mountains	Foothill	85.9	86.3
A6_10 -1	Alpine	AA222	Făgăraș Mountains	Foothill	NA	66.6
A7_10 -1	Alpine	AA253	Niedere Tauern	Foothill	71.6	94.5
A8_10 -1	Alpine	AA254	Niedere Tauern	Foothill	57.8	74.3
A3_11 -1	Alpine	AA087	Tatra Mountains	Foothill	37.3	70.5
A4_11 -1	Alpine	AA168	Tatra Mountains	Foothill	45.8	77.2
A5_11 -1	Alpine	AA065	Făgăraș Mountains	Foothill	38.6	63.5
A6_11 -1	Alpine	AA222	Făgăraș Mountains	Foothill	53.4	64.2
A3_12 -1	Alpine	AA087	Tatra Mountains	Foothill	41.3	75.6
A5_12 -1	Alpine	AA065	Făgăraș Mountains	Foothill	49.2	66
A6_12 -1	Alpine	AA222	Făgăraș Mountains	Foothill	NA	80
A7_12 -1	Alpine	AA253	Niedere Tauern	Foothill	NA	67.8
A8_12 -1	Alpine	AA254	Niedere Tauern	Foothill	40.6	50.2
A3_15 -1	Alpine	AA087	Tatra Mountains	Foothill	51	61.7
A4_15 -1	Alpine	AA168	Tatra Mountains	Foothill	38.6	60.4
A5_15 -1	Alpine	AA065	Făgăraș Mountains	Foothill	42.7	79.8
A6_15 -1	Alpine	AA222	Făgăraș Mountains	Foothill	29.6	65
A7_15 -1	Alpine	AA253	Niedere Tauern	Foothill	42.5	84.7
A8_15 -1	Alpine	AA254	Niedere Tauern	Foothill	49.7	79.7
A3_16 -1	Alpine	AA087	Tatra Mountains	Foothill	71.4	71.6
A4_16 -1	Alpine	AA168	Tatra Mountains	Foothill	44.8	54.2
A5_16 -1	Alpine	AA065	Făgăraș Mountains	Foothill	60.4	61.6
A6_16 -1	Alpine	AA222	Făgăraș Mountains	Foothill	44	65.6
A7_16 -1	Alpine	AA253	Niedere Tauern	Foothill	72.4	80.4
A8_16 -1	Alpine	AA254	Niedere Tauern	Foothill	67.6	68.6
A3_17 -1	Alpine	AA087	Tatra Mountains	Foothill	52.9	64
A4_17 -1	Alpine	AA168	Tatra Mountains	Foothill	NA	48.6
A5_17 -1	Alpine	AA065	Făgăraș Mountains	Foothill	45.5	75.5
A6_17 -1	Alpine	AA222	Făgăraș Mountains	Foothill	44.4	68.4
A7_17 -1	Alpine	AA253	Niedere Tauern	Foothill	NA	40
A8_17 -1	Alpine	AA254	Niedere Tauern	Foothill	58.8	75.8
A3_18 -1	Alpine	AA087	Tatra Mountains	Foothill	48.9	70
A5_18 -1	Alpine	AA065	Făgăraș Mountains	Foothill	52.8	75.1
A6_18 -1	Alpine	AA222	Făgăraș Mountains	Foothill	77.1	92.2
A8_18 -1	Alpine	AA254	Niedere Tauern	Foothill	53.3	67.2
A3_19 -1	Alpine	AA087	Tatra Mountains	Foothill	83.5	86
A4_19 -1	Alpine	AA168	Tatra Mountains	Foothill	42.8	NA
A5_19 -1	Alpine	AA065	Făgăraș Mountains	Foothill	70	48.4
A6_19 -1	Alpine	AA222	Făgăraș Mountains	Foothill	81	90.5
A7_19 -1	Alpine	AA253	Niedere Tauern	Foothill	62.9	65.6
A8_19 -1	Alpine	AA254	Niedere Tauern	Foothill	NA	71.2
A3_20 -1	Alpine	AA087	Tatra Mountains	Foothill	82.6	80
A4_20 -1	Alpine	AA168	Tatra Mountains	Foothill	70.2	NA
A5_20 -1	Alpine	AA065	Făgăraș Mountains	Foothill	85.9	69.9
A6_20 -1	Alpine	AA222	Făgăraș Mountains	Foothill	40.2	63.9
A7_20 -1	Alpine	AA253	Niedere Tauern	Foothill	68.4	63.2
A8_20 -1	Alpine	AA254	Niedere Tauern	Foothill	68.6	77.8
A3_21 -1	Alpine	AA087	Tatra Mountains	Foothill	79.8	78
A4_21 -1	Alpine	AA168	Tatra Mountains	Foothill	NA	85.6
A5_21 -1	Alpine	AA065	Făgăraș Mountains	Foothill	38.3	53
A6_21 -1	Alpine	AA222	Făgăraș Mountains	Foothill	40.2	57.3
A7_21 -1	Alpine	AA253	Niedere Tauern	Foothill	NA	72.3
A8_21 -1	Alpine	AA254	Niedere Tauern	Foothill	55.6	78.4
A3_22 -1	Alpine	AA087	Tatra Mountains	Foothill	56.2	83.6
A4_22 -1	Alpine	AA168	Tatra Mountains	Foothill	58.4	76.5
A5_22 -1	Alpine	AA065	Făgăraș Mountains	Foothill	47.5	77.8
A6_22 -1	Alpine	AA222	Făgăraș Mountains	Foothill	81.9	79.8
A8_22 -1	Alpine	AA254	Niedere Tauern	Foothill	57.1	62.7
A3_23 -1	Alpine	AA087	Tatra Mountains	Foothill	57.1	78.6
A4_23 -1	Alpine	AA168	Tatra Mountains	Foothill	65.4	84
A5_23 -1	Alpine	AA065	Făgăraș Mountains	Foothill	53.7	59.1
A6_23 -1	Alpine	AA222	Făgăraș Mountains	Foothill	44.2	58.6
A7_23 -1	Alpine	AA253	Niedere Tauern	Foothill	77.4	67.4
A8_23 -1	Alpine	AA254	Niedere Tauern	Foothill	40.6	61
A3_24 -1	Alpine	AA087	Tatra Mountains	Foothill	66.2	63.8
A4_24 -1	Alpine	AA168	Tatra Mountains	Foothill	43.8	74.6
A5_24 -1	Alpine	AA065	Făgăraș Mountains	Foothill	70.4	73.3
A6_24 -1	Alpine	AA222	Făgăraș Mountains	Foothill	56.5	64.8
A7_24 -1	Alpine	AA253	Niedere Tauern	Foothill	64	78.8
A8_24 -1	Alpine	AA254	Niedere Tauern	Foothill	73.9	66.8
A4_25 -1	Alpine	AA168	Tatra Mountains	Foothill	44.9	59.9
A5_25 -1	Alpine	AA065	Făgăraș Mountains	Foothill	61.8	66.2
A6_25 -1	Alpine	AA222	Făgăraș Mountains	Foothill	65.8	78.2
A7_25 -1	Alpine	AA253	Niedere Tauern	Foothill	58.7	44.2
A3_26 -1	Alpine	AA087	Tatra Mountains	Foothill	78.8	80.6
A4_26 -1	Alpine	AA168	Tatra Mountains	Foothill	73.2	66.4
A5_26 -1	Alpine	AA065	Făgăraș Mountains	Foothill	71.4	77.6
A6_26 -1	Alpine	AA222	Făgăraș Mountains	Foothill	40.6	58
A7_26 -1	Alpine	AA253	Niedere Tauern	Foothill	55	69.6
A8_26 -1	Alpine	AA254	Niedere Tauern	Foothill	63.2	67.3
A3_27 -1	Alpine	AA087	Tatra Mountains	Foothill	49.4	68.2
A4_27 -1	Alpine	AA168	Tatra Mountains	Foothill	66.6	NA
A5_27 -1	Alpine	AA065	Făgăraș Mountains	Foothill	64.4	89.4
A6_27 -1	Alpine	AA222	Făgăraș Mountains	Foothill	42.2	60.9
A7_27 -1	Alpine	AA253	Niedere Tauern	Foothill	44.2	63.2
A8_27 -1	Alpine	AA254	Niedere Tauern	Foothill	53.7	70.9
A3_28 -1	Alpine	AA087	Tatra Mountains	Foothill	61.4	70.8
A4_28 -1	Alpine	AA168	Tatra Mountains	Foothill	41.6	67.4
A5_28 -1	Alpine	AA065	Făgăraș Mountains	Foothill	68.8	80.2
A6_28 -1	Alpine	AA222	Făgăraș Mountains	Foothill	70.7	66.2
A7_28 -1	Alpine	AA253	Niedere Tauern	Foothill	74.5	43.6
A8_28 -1	Alpine	AA254	Niedere Tauern	Foothill	82.9	87
F3_1 -1	Foothill	AA171	Tatra Mountains	Foothill	97.6	91.6
F4_1 -1	Foothill	AA229	Tatra Mountains	Foothill	88.9	73.8
F5_1 -1	Foothill	AA067	Făgăraș Mountains	Foothill	NA	73.4
F6_1 -1	Foothill	AA251	Făgăraș Mountains	Foothill	101	80.6
F7_1 -1	Foothill	AA252	Niedere Tauern	Foothill	49.5	78.4
F8_1 -1	Foothill	AA255	Niedere Tauern	Foothill	NA	79.6
F4_2 -1	Foothill	AA229	Tatra Mountains	Foothill	50.9	64.4
F5_2 -1	Foothill	AA067	Făgăraș Mountains	Foothill	51.2	46
F6_2 -1	Foothill	AA251	Făgăraș Mountains	Foothill	NA	81.4
F7_2 -1	Foothill	AA252	Niedere Tauern	Foothill	60.3	50
F8_2 -1	Foothill	AA255	Niedere Tauern	Foothill	83.1	58.9
F3_3 -1	Foothill	AA171	Tatra Mountains	Foothill	52.3	69.7
F4_3 -1	Foothill	AA229	Tatra Mountains	Foothill	66.9	79.9
F5_3 -1	Foothill	AA067	Făgăraș Mountains	Foothill	81.2	50.2
F6_3 -1	Foothill	AA251	Făgăraș Mountains	Foothill	NA	89.1
F7_3 -1	Foothill	AA252	Niedere Tauern	Foothill	66.6	69.9
F8_3 -1	Foothill	AA255	Niedere Tauern	Foothill	48.1	69.3
F3_4 -1	Foothill	AA171	Tatra Mountains	Foothill	50.4	79.2
F4_4 -1	Foothill	AA229	Tatra Mountains	Foothill	NA	74
F5_4 -1	Foothill	AA067	Făgăraș Mountains	Foothill	85.4	88.1
F6_4 -1	Foothill	AA251	Făgăraș Mountains	Foothill	61	NA
F7_4 -1	Foothill	AA252	Niedere Tauern	Foothill	37.7	86.8
F8_4 -1	Foothill	AA255	Niedere Tauern	Foothill	NA	80.2
F4_5 -1	Foothill	AA229	Tatra Mountains	Foothill	72.2	59.8
F5_5 -1	Foothill	AA067	Făgăraș Mountains	Foothill	49.6	71
F6_5 -1	Foothill	AA251	Făgăraș Mountains	Foothill	46.8	76
F7_5 -1	Foothill	AA252	Niedere Tauern	Foothill	NA	51.8
F8_5 -1	Foothill	AA255	Niedere Tauern	Foothill	43.1	85.8
F3_6 -1	Foothill	AA171	Tatra Mountains	Foothill	58.4	NA
F6_6 -1	Foothill	AA251	Făgăraș Mountains	Foothill	71.5	89.2
F7_6 -1	Foothill	AA252	Niedere Tauern	Foothill	NA	94.4
F8_6 -1	Foothill	AA255	Niedere Tauern	Foothill	54	60.8
F3_7 -1	Foothill	AA171	Tatra Mountains	Foothill	NA	74
F4_7 -1	Foothill	AA229	Tatra Mountains	Foothill	NA	90.8
F5_7 -1	Foothill	AA067	Făgăraș Mountains	Foothill	46.8	51.4
F8_7 -1	Foothill	AA255	Niedere Tauern	Foothill	68.2	63.1
F3_8 -1	Foothill	AA171	Tatra Mountains	Foothill	67.4	61.8
F4_8 -1	Foothill	AA229	Tatra Mountains	Foothill	39.7	66
F5_8 -1	Foothill	AA067	Făgăraș Mountains	Foothill	33.4	84.8
F6_8 -1	Foothill	AA251	Făgăraș Mountains	Foothill	43.1	111.8
F7_8 -1	Foothill	AA252	Niedere Tauern	Foothill	45.8	51.3
F8_8 -1	Foothill	AA255	Niedere Tauern	Foothill	48.1	57.4
F3_9 -1	Foothill	AA171	Tatra Mountains	Foothill	NA	83.7
F5_9 -1	Foothill	AA067	Făgăraș Mountains	Foothill	74.2	83.1
F6_9 -1	Foothill	AA251	Făgăraș Mountains	Foothill	80.6	95.4
F7_9 -1	Foothill	AA252	Niedere Tauern	Foothill	61	NA
F8_9 -1	Foothill	AA255	Niedere Tauern	Foothill	39.4	NA
F3_10 -1	Foothill	AA171	Tatra Mountains	Foothill	56	63.2
F5_10 -1	Foothill	AA067	Făgăraș Mountains	Foothill	55.7	99.7
F6_10 -1	Foothill	AA251	Făgăraș Mountains	Foothill	79	87.8
F7_10 -1	Foothill	AA252	Niedere Tauern	Foothill	NA	47.2
F8_10 -1	Foothill	AA255	Niedere Tauern	Foothill	46.1	75.9
F3_11 -1	Foothill	AA171	Tatra Mountains	Foothill	70.4	84.4
F4_11 -1	Foothill	AA229	Tatra Mountains	Foothill	69.2	88.8
F5_11 -1	Foothill	AA067	Făgăraș Mountains	Foothill	38.4	66
F6_11 -1	Foothill	AA251	Făgăraș Mountains	Foothill	38.2	56
F7_11 -1	Foothill	AA252	Niedere Tauern	Foothill	44.7	60.6
F3_12 -1	Foothill	AA171	Tatra Mountains	Foothill	76.2	89.1
F4_12 -1	Foothill	AA229	Tatra Mountains	Foothill	82.4	97.3
F5_12 -1	Foothill	AA067	Făgăraș Mountains	Foothill	92.4	105.1
F6_12 -1	Foothill	AA251	Făgăraș Mountains	Foothill	71.7	65
F7_12 -1	Foothill	AA252	Niedere Tauern	Foothill	57.5	81.2
F8_12 -1	Foothill	AA255	Niedere Tauern	Foothill	41.8	81.4
F4_15 -1	Foothill	AA229	Tatra Mountains	Foothill	34.6	75.8
F5_15 -1	Foothill	AA067	Făgăraș Mountains	Foothill	74	90.2
F6_15 -1	Foothill	AA251	Făgăraș Mountains	Foothill	81.7	68.2
F7_15 -1	Foothill	AA252	Niedere Tauern	Foothill	NA	57.1
F8_15 -1	Foothill	AA255	Niedere Tauern	Foothill	80.6	93.6
F3_16 -1	Foothill	AA171	Tatra Mountains	Foothill	66.2	93.1
F5_16 -1	Foothill	AA067	Făgăraș Mountains	Foothill	72.8	87.6
F6_16 -1	Foothill	AA251	Făgăraș Mountains	Foothill	76.6	93.2
F7_16 -1	Foothill	AA252	Niedere Tauern	Foothill	33.8	NA
F8_16 -1	Foothill	AA255	Niedere Tauern	Foothill	70.4	82.6
F3_17 -1	Foothill	AA171	Tatra Mountains	Foothill	NA	51.5
F4_17 -1	Foothill	AA229	Tatra Mountains	Foothill	68.7	NA
F5_17 -1	Foothill	AA067	Făgăraș Mountains	Foothill	86	89.4
F7_17 -1	Foothill	AA252	Niedere Tauern	Foothill	NA	46.4
F8_17 -1	Foothill	AA255	Niedere Tauern	Foothill	NA	65.2
F3_18 -1	Foothill	AA171	Tatra Mountains	Foothill	49.2	91.5
F4_18 -1	Foothill	AA229	Tatra Mountains	Foothill	44.6	80.4
F5_18 -1	Foothill	AA067	Făgăraș Mountains	Foothill	55.2	NA
F6_18 -1	Foothill	AA251	Făgăraș Mountains	Foothill	54.2	88.7
F7_18 -1	Foothill	AA252	Niedere Tauern	Foothill	NA	47.6
F8_18 -1	Foothill	AA255	Niedere Tauern	Foothill	71.6	82.4
F3_19 -1	Foothill	AA171	Tatra Mountains	Foothill	60.7	71.2
F5_19 -1	Foothill	AA067	Făgăraș Mountains	Foothill	42	69.4
F6_19 -1	Foothill	AA251	Făgăraș Mountains	Foothill	69.4	77.8
F8_19 -1	Foothill	AA255	Niedere Tauern	Foothill	63.9	72.4
F5_20 -1	Foothill	AA067	Făgăraș Mountains	Foothill	NA	71
F6_20 -1	Foothill	AA251	Făgăraș Mountains	Foothill	60.6	67.4
F7_20 -1	Foothill	AA252	Niedere Tauern	Foothill	78.8	88.1
F8_20 -1	Foothill	AA255	Niedere Tauern	Foothill	72.7	88.4
F3_21 -1	Foothill	AA171	Tatra Mountains	Foothill	NA	81
F4_21 -1	Foothill	AA229	Tatra Mountains	Foothill	52.5	65.4
F6_21 -1	Foothill	AA251	Făgăraș Mountains	Foothill	36.4	36.1
F7_21 -1	Foothill	AA252	Niedere Tauern	Foothill	80.4	91.4
F8_21 -1	Foothill	AA255	Niedere Tauern	Foothill	32	NA
F4_22 -1	Foothill	AA229	Tatra Mountains	Foothill	38.1	63
F5_22 -1	Foothill	AA067	Făgăraș Mountains	Foothill	79.6	79.6
F6_22 -1	Foothill	AA251	Făgăraș Mountains	Foothill	NA	72.2
F7_22 -1	Foothill	AA252	Niedere Tauern	Foothill	42.8	61.6
F8_22 -1	Foothill	AA255	Niedere Tauern	Foothill	72.6	79.3
F7_23 -1	Foothill	AA252	Niedere Tauern	Foothill	NA	61.1
F8_23 -1	Foothill	AA255	Niedere Tauern	Foothill	87.2	NA
F4_24 -1	Foothill	AA229	Tatra Mountains	Foothill	49.4	58
F5_24 -1	Foothill	AA067	Făgăraș Mountains	Foothill	68.4	75.8
F6_24 -1	Foothill	AA251	Făgăraș Mountains	Foothill	55.5	63.9
F7_24 -1	Foothill	AA252	Niedere Tauern	Foothill	40.8	63
F8_24 -1	Foothill	AA255	Niedere Tauern	Foothill	79	56.1
F3_25 -1	Foothill	AA171	Tatra Mountains	Foothill	42.9	76.6
F4_25 -1	Foothill	AA229	Tatra Mountains	Foothill	NA	75.7
F6_25 -1	Foothill	AA251	Făgăraș Mountains	Foothill	86.5	73.7
F3_26 -1	Foothill	AA171	Tatra Mountains	Foothill	62.8	89.8
F4_26 -1	Foothill	AA229	Tatra Mountains	Foothill	NA	84.6
F6_26 -1	Foothill	AA251	Făgăraș Mountains	Foothill	88	91.8
F7_26 -1	Foothill	AA252	Niedere Tauern	Foothill	46.4	73.2
F3_27 -1	Foothill	AA171	Tatra Mountains	Foothill	NA	90.4
F7_27 -1	Foothill	AA252	Niedere Tauern	Foothill	50.4	73.2
F3_28 -1	Foothill	AA171	Tatra Mountains	Foothill	78.9	88.5
F4_28 -1	Foothill	AA229	Tatra Mountains	Foothill	NA	68.3
F7_28 -1	Foothill	AA252	Niedere Tauern	Foothill	NA	83.5
A3_29	Alpine	AA087	Tatra Mountains	Alpine	93.2	89.2
A4_29	Alpine	AA168	Tatra Mountains	Alpine	47.6	88.6
A5_29	Alpine	AA065	Făgăraș Mountains	Alpine	90.2	78.2
A6_29	Alpine	AA222	Făgăraș Mountains	Alpine	73.1	72.7
A7_29	Alpine	AA253	Niedere Tauern	Alpine	91.8	90
A8_29	Alpine	AA254	Niedere Tauern	Alpine	77.2	91.9
A3_30	Alpine	AA087	Tatra Mountains	Alpine	101.8	91.6
A4_30	Alpine	AA168	Tatra Mountains	Alpine	92.2	92.4
A5_30	Alpine	AA065	Făgăraș Mountains	Alpine	91.5	99.4
A6_30	Alpine	AA222	Făgăraș Mountains	Alpine	79.9	90.1
A7_30	Alpine	AA253	Niedere Tauern	Alpine	90.6	87.8
A8_30	Alpine	AA254	Niedere Tauern	Alpine	90	87.5
A3_31	Alpine	AA087	Tatra Mountains	Alpine	103.9	91.2
A4_31	Alpine	AA168	Tatra Mountains	Alpine	77.5	46.1
A5_31	Alpine	AA065	Făgăraș Mountains	Alpine	76	97.9
A6_31	Alpine	AA222	Făgăraș Mountains	Alpine	83.8	83.8
A7_31	Alpine	AA253	Niedere Tauern	Alpine	61.5	87.8
A8_31	Alpine	AA254	Niedere Tauern	Alpine	70.2	76.6
A3_32	Alpine	AA087	Tatra Mountains	Alpine	84.4	97
A4_32	Alpine	AA168	Tatra Mountains	Alpine	100.4	92.7
A5_32	Alpine	AA065	Făgăraș Mountains	Alpine	93.9	106.2
A6_32	Alpine	AA222	Făgăraș Mountains	Alpine	95.6	86.8
A7_32	Alpine	AA253	Niedere Tauern	Alpine	100.6	112
A8_32	Alpine	AA254	Niedere Tauern	Alpine	88.9	106.7
A3_33	Alpine	AA087	Tatra Mountains	Alpine	56.6	81.6
A4_33	Alpine	AA168	Tatra Mountains	Alpine	61.9	42.8
A5_33	Alpine	AA065	Făgăraș Mountains	Alpine	104.2	98.4
A6_33	Alpine	AA222	Făgăraș Mountains	Alpine	95.6	87.7
A7_33	Alpine	AA253	Niedere Tauern	Alpine	83.2	95.2
A8_33	Alpine	AA254	Niedere Tauern	Alpine	86.6	86.1
A3_34	Alpine	AA087	Tatra Mountains	Alpine	86.5	87.9
A4_34	Alpine	AA168	Tatra Mountains	Alpine	82.1	95.2
A5_34	Alpine	AA065	Făgăraș Mountains	Alpine	91.6	92.5
A6_34	Alpine	AA222	Făgăraș Mountains	Alpine	97.8	99.6
A7_34	Alpine	AA253	Niedere Tauern	Alpine	83.6	94.6
A8_34	Alpine	AA254	Niedere Tauern	Alpine	67.6	86.8
A3_35	Alpine	AA087	Tatra Mountains	Alpine	93.5	94.8
A4_35	Alpine	AA168	Tatra Mountains	Alpine	95.9	116.2
A5_35	Alpine	AA065	Făgăraș Mountains	Alpine	94.8	97
A6_35	Alpine	AA222	Făgăraș Mountains	Alpine	91.2	93.4
A7_35	Alpine	AA253	Niedere Tauern	Alpine	87.6	83.2
A8_35	Alpine	AA254	Niedere Tauern	Alpine	88.9	88.2
A3_36	Alpine	AA087	Tatra Mountains	Alpine	81.6	84.9
A4_36	Alpine	AA168	Tatra Mountains	Alpine	81.8	101.2
A5_36	Alpine	AA065	Făgăraș Mountains	Alpine	89.6	80.8
A6_36	Alpine	AA222	Făgăraș Mountains	Alpine	87.1	67.6
A7_36	Alpine	AA253	Niedere Tauern	Alpine	84.6	89.4
A8_36	Alpine	AA254	Niedere Tauern	Alpine	78.2	82.3
A3_37	Alpine	AA087	Tatra Mountains	Alpine	69.6	83.4
A4_37	Alpine	AA168	Tatra Mountains	Alpine	96.5	90.5
A5_37	Alpine	AA065	Făgăraș Mountains	Alpine	93.7	93
A6_37	Alpine	AA222	Făgăraș Mountains	Alpine	98	93.8
A7_37	Alpine	AA253	Niedere Tauern	Alpine	98.3	91.3
A8_37	Alpine	AA254	Niedere Tauern	Alpine	79.2	97.9
A3_38	Alpine	AA087	Tatra Mountains	Alpine	87	80.9
A4_38	Alpine	AA168	Tatra Mountains	Alpine	68.2	69
A5_38	Alpine	AA065	Făgăraș Mountains	Alpine	NA	63.6
A6_38	Alpine	AA222	Făgăraș Mountains	Alpine	60.1	65.7
A7_38	Alpine	AA253	Niedere Tauern	Alpine	65.8	76
A8_38	Alpine	AA254	Niedere Tauern	Alpine	49.8	79.2
A3_39	Alpine	AA087	Tatra Mountains	Alpine	73	79.8
A4_39	Alpine	AA168	Tatra Mountains	Alpine	89.2	66.7
A5_39	Alpine	AA065	Făgăraș Mountains	Alpine	75.2	74.6
A6_39	Alpine	AA222	Făgăraș Mountains	Alpine	58	69.3
A7_39	Alpine	AA253	Niedere Tauern	Alpine	91.2	93.2
A8_39	Alpine	AA254	Niedere Tauern	Alpine	77.7	72
A3_40	Alpine	AA087	Tatra Mountains	Alpine	72.5	74.5
A4_40	Alpine	AA168	Tatra Mountains	Alpine	65.8	83.6
A5_40	Alpine	AA065	Făgăraș Mountains	Alpine	63.2	79.9
A6_40	Alpine	AA222	Făgăraș Mountains	Alpine	71.4	66.8
A7_40	Alpine	AA253	Niedere Tauern	Alpine	97.1	79.6
A8_40	Alpine	AA254	Niedere Tauern	Alpine	79.4	54.4
A3_41	Alpine	AA087	Tatra Mountains	Alpine	94.2	67.7
A4_41	Alpine	AA168	Tatra Mountains	Alpine	61.4	78.4
A5_41	Alpine	AA065	Făgăraș Mountains	Alpine	86.4	77.2
A6_41	Alpine	AA222	Făgăraș Mountains	Alpine	38	59.9
A7_41	Alpine	AA253	Niedere Tauern	Alpine	74	80.9
A8_41	Alpine	AA254	Niedere Tauern	Alpine	67	87.6
A3_42	Alpine	AA087	Tatra Mountains	Alpine	64.3	80.6
A4_42	Alpine	AA168	Tatra Mountains	Alpine	59.8	88.4
A5_42	Alpine	AA065	Făgăraș Mountains	Alpine	77.4	93.4
A6_42	Alpine	AA222	Făgăraș Mountains	Alpine	59.9	82.7
A7_42	Alpine	AA253	Niedere Tauern	Alpine	91.2	90.4
A8_42	Alpine	AA254	Niedere Tauern	Alpine	46.2	76.2
A3_43	Alpine	AA087	Tatra Mountains	Alpine	83.7	75.5
A4_43	Alpine	AA168	Tatra Mountains	Alpine	77.6	85.8
A5_43	Alpine	AA065	Făgăraș Mountains	Alpine	85.2	91.6
A6_43	Alpine	AA222	Făgăraș Mountains	Alpine	52.4	80.2
A7_43	Alpine	AA253	Niedere Tauern	Alpine	75.2	77.4
A8_43	Alpine	AA254	Niedere Tauern	Alpine	72.2	95.7
A3_44	Alpine	AA087	Tatra Mountains	Alpine	34	77.2
A4_44	Alpine	AA168	Tatra Mountains	Alpine	79.2	96.3
A5_44	Alpine	AA065	Făgăraș Mountains	Alpine	116.8	114.2
A6_44	Alpine	AA222	Făgăraș Mountains	Alpine	96.4	104.6
A7_44	Alpine	AA253	Niedere Tauern	Alpine	53.2	60.6
A8_44	Alpine	AA254	Niedere Tauern	Alpine	77.6	67
A3_45	Alpine	AA087	Tatra Mountains	Alpine	75.3	86.5
A4_45	Alpine	AA168	Tatra Mountains	Alpine	104	64.9
A5_45	Alpine	AA065	Făgăraș Mountains	Alpine	81.4	71.2
A6_45	Alpine	AA222	Făgăraș Mountains	Alpine	62	76.4
A7_45	Alpine	AA253	Niedere Tauern	Alpine	85.3	70.6
A8_45	Alpine	AA254	Niedere Tauern	Alpine	62.4	55.6
A3_46	Alpine	AA087	Tatra Mountains	Alpine	80.8	68.8
A4_46	Alpine	AA168	Tatra Mountains	Alpine	67.1	77.2
A5_46	Alpine	AA065	Făgăraș Mountains	Alpine	92.8	69.8
A6_46	Alpine	AA222	Făgăraș Mountains	Alpine	50.4	59.4
A7_46	Alpine	AA253	Niedere Tauern	Alpine	56.7	74.2
A8_46	Alpine	AA254	Niedere Tauern	Alpine	62.6	65
A3_47	Alpine	AA087	Tatra Mountains	Alpine	48	99
A4_47	Alpine	AA168	Tatra Mountains	Alpine	74.6	81.1
A5_47	Alpine	AA065	Făgăraș Mountains	Alpine	71.6	83.4
A6_47	Alpine	AA222	Făgăraș Mountains	Alpine	54.6	57.5
A7_47	Alpine	AA253	Niedere Tauern	Alpine	91.3	89.1
A8_47	Alpine	AA254	Niedere Tauern	Alpine	62.8	87.6
A3_48	Alpine	AA087	Tatra Mountains	Alpine	94.1	74
A4_48	Alpine	AA168	Tatra Mountains	Alpine	74.3	58.2
A5_48	Alpine	AA065	Făgăraș Mountains	Alpine	61.4	78.4
A6_48	Alpine	AA222	Făgăraș Mountains	Alpine	94.4	55.4
A7_48	Alpine	AA253	Niedere Tauern	Alpine	100.2	114.8
A8_48	Alpine	AA254	Niedere Tauern	Alpine	82.5	73.4
A3_49	Alpine	AA087	Tatra Mountains	Alpine	82.8	71.2
A4_49	Alpine	AA168	Tatra Mountains	Alpine	67.4	69
A5_49	Alpine	AA065	Făgăraș Mountains	Alpine	60.6	72.2
A6_49	Alpine	AA222	Făgăraș Mountains	Alpine	72.5	70.4
A7_49	Alpine	AA253	Niedere Tauern	Alpine	75.6	89
A8_49	Alpine	AA254	Niedere Tauern	Alpine	65.5	80.4
A3_50	Alpine	AA087	Tatra Mountains	Alpine	95.8	88.8
A4_50	Alpine	AA168	Tatra Mountains	Alpine	65.2	82.2
A6_50	Alpine	AA222	Făgăraș Mountains	Alpine	83.6	72
A7_50	Alpine	AA253	Niedere Tauern	Alpine	89.8	103.3
A8_50	Alpine	AA254	Niedere Tauern	Alpine	102.8	84.3
A3_51	Alpine	AA087	Tatra Mountains	Alpine	101.2	86.8
A4_51	Alpine	AA168	Tatra Mountains	Alpine	63	69
A5_51	Alpine	AA065	Făgăraș Mountains	Alpine	83.6	74.8
A6_51	Alpine	AA222	Făgăraș Mountains	Alpine	91.2	94
A7_51	Alpine	AA253	Niedere Tauern	Alpine	74	108
A8_51	Alpine	AA254	Niedere Tauern	Alpine	72.9	77.8
A3_52	Alpine	AA087	Tatra Mountains	Alpine	102.4	86.2
A5_52	Alpine	AA065	Făgăraș Mountains	Alpine	54.9	85.2
A6_52	Alpine	AA222	Făgăraș Mountains	Alpine	54.2	80.4
A7_52	Alpine	AA253	Niedere Tauern	Alpine	64.6	70.2
A8_52	Alpine	AA254	Niedere Tauern	Alpine	95.5	99.3
A3_53	Alpine	AA087	Tatra Mountains	Alpine	89.8	82.5
A4_53	Alpine	AA168	Tatra Mountains	Alpine	86.8	87.4
A5_53	Alpine	AA065	Făgăraș Mountains	Alpine	88	75.8
A6_53	Alpine	AA222	Făgăraș Mountains	Alpine	67.5	69.2
A7_53	Alpine	AA253	Niedere Tauern	Alpine	37.1	83.5
A8_53	Alpine	AA254	Niedere Tauern	Alpine	75.2	90.1
A3_54	Alpine	AA087	Tatra Mountains	Alpine	90.3	87.6
A4_54	Alpine	AA168	Tatra Mountains	Alpine	77.4	61.2
A6_54	Alpine	AA222	Făgăraș Mountains	Alpine	74.9	102
A7_54	Alpine	AA253	Niedere Tauern	Alpine	88.1	93.2
A8_54	Alpine	AA254	Niedere Tauern	Alpine	126.2	103.7
A3_55	Alpine	AA087	Tatra Mountains	Alpine	66	83
A4_55	Alpine	AA168	Tatra Mountains	Alpine	57.4	48.1
A5_55	Alpine	AA065	Făgăraș Mountains	Alpine	81.8	66.8
A6_55	Alpine	AA222	Făgăraș Mountains	Alpine	79.1	63.7
A7_55	Alpine	AA253	Niedere Tauern	Alpine	71.7	89.6
A8_55	Alpine	AA254	Niedere Tauern	Alpine	48.7	56.4
A3_56	Alpine	AA087	Tatra Mountains	Alpine	58.6	73
A4_56	Alpine	AA168	Tatra Mountains	Alpine	77.3	57.2
A6_56	Alpine	AA222	Făgăraș Mountains	Alpine	72.4	77.5
A7_56	Alpine	AA253	Niedere Tauern	Alpine	87.6	102.7
A8_56	Alpine	AA254	Niedere Tauern	Alpine	73.8	105.6
F3_29	Foothill	AA171	Tatra Mountains	Alpine	85.6	82
F4_29	Foothill	AA229	Tatra Mountains	Alpine	86	78.4
F5_29	Foothill	AA067	Făgăraș Mountains	Alpine	78.1	108.8
F6_29	Foothill	AA251	Făgăraș Mountains	Alpine	56	80.4
F7_29	Foothill	AA252	Niedere Tauern	Alpine	89.8	81.2
F8_29	Foothill	AA255	Niedere Tauern	Alpine	66.5	80.6
F3_30	Foothill	AA171	Tatra Mountains	Alpine	117	92.9
F4_30	Foothill	AA229	Tatra Mountains	Alpine	95.2	100.9
F5_30	Foothill	AA067	Făgăraș Mountains	Alpine	114.6	85.8
F6_30	Foothill	AA251	Făgăraș Mountains	Alpine	100.6	85.5
F7_30	Foothill	AA252	Niedere Tauern	Alpine	134.7	85.2
F8_30	Foothill	AA255	Niedere Tauern	Alpine	134.6	88.8
F3_31	Foothill	AA171	Tatra Mountains	Alpine	116.6	111.4
F4_31	Foothill	AA229	Tatra Mountains	Alpine	86.4	88.8
F5_31	Foothill	AA067	Făgăraș Mountains	Alpine	35.8	102.8
F6_31	Foothill	AA251	Făgăraș Mountains	Alpine	74.8	89.2
F7_31	Foothill	AA252	Niedere Tauern	Alpine	85	97.7
F8_31	Foothill	AA255	Niedere Tauern	Alpine	76.6	65
F3_32	Foothill	AA171	Tatra Mountains	Alpine	72.8	78
F4_32	Foothill	AA229	Tatra Mountains	Alpine	71.8	70.1
F5_32	Foothill	AA067	Făgăraș Mountains	Alpine	112.6	94.3
F6_32	Foothill	AA251	Făgăraș Mountains	Alpine	NA	93
F7_32	Foothill	AA252	Niedere Tauern	Alpine	75.9	NA
F8_32	Foothill	AA255	Niedere Tauern	Alpine	73.8	85.9
F3_33	Foothill	AA171	Tatra Mountains	Alpine	59	82.6
F4_33	Foothill	AA229	Tatra Mountains	Alpine	80.7	85.1
F5_33	Foothill	AA067	Făgăraș Mountains	Alpine	79	84.1
F6_33	Foothill	AA251	Făgăraș Mountains	Alpine	97.5	122.4
F7_33	Foothill	AA252	Niedere Tauern	Alpine	105.6	104.4
F8_33	Foothill	AA255	Niedere Tauern	Alpine	89.6	98.6
F3_34	Foothill	AA171	Tatra Mountains	Alpine	80.9	96.3
F4_34	Foothill	AA229	Tatra Mountains	Alpine	74.2	76
F5_34	Foothill	AA067	Făgăraș Mountains	Alpine	102.6	125.3
F6_34	Foothill	AA251	Făgăraș Mountains	Alpine	104.6	116
F7_34	Foothill	AA252	Niedere Tauern	Alpine	64.3	73
F8_34	Foothill	AA255	Niedere Tauern	Alpine	86.8	103.4
F3_35	Foothill	AA171	Tatra Mountains	Alpine	83.2	85
F4_35	Foothill	AA229	Tatra Mountains	Alpine	59.8	72.9
F5_35	Foothill	AA067	Făgăraș Mountains	Alpine	141.9	112
F6_35	Foothill	AA251	Făgăraș Mountains	Alpine	128	72.9
F7_35	Foothill	AA252	Niedere Tauern	Alpine	89.6	101.1
F8_35	Foothill	AA255	Niedere Tauern	Alpine	68.6	79.8
F3_36	Foothill	AA171	Tatra Mountains	Alpine	56.8	79.2
F4_36	Foothill	AA229	Tatra Mountains	Alpine	87.9	68.2
F5_36	Foothill	AA067	Făgăraș Mountains	Alpine	42	75.1
F6_36	Foothill	AA251	Făgăraș Mountains	Alpine	95.8	83.8
F7_36	Foothill	AA252	Niedere Tauern	Alpine	85.4	81.5
F8_36	Foothill	AA255	Niedere Tauern	Alpine	65.4	76
F3_37	Foothill	AA171	Tatra Mountains	Alpine	72	90.2
F4_37	Foothill	AA229	Tatra Mountains	Alpine	52.3	85.2
F5_37	Foothill	AA067	Făgăraș Mountains	Alpine	122.6	115.2
F6_37	Foothill	AA251	Făgăraș Mountains	Alpine	115.2	123.8
F7_37	Foothill	AA252	Niedere Tauern	Alpine	53.4	90.9
F8_37	Foothill	AA255	Niedere Tauern	Alpine	90.5	91.9
F4_38	Foothill	AA229	Tatra Mountains	Alpine	58.2	99.2
F5_38	Foothill	AA067	Făgăraș Mountains	Alpine	NA	129.8
F6_38	Foothill	AA251	Făgăraș Mountains	Alpine	111.3	92.6
F7_38	Foothill	AA252	Niedere Tauern	Alpine	65.4	64.3
F8_38	Foothill	AA255	Niedere Tauern	Alpine	67	94
F3_39	Foothill	AA171	Tatra Mountains	Alpine	71.7	84.7
F5_39	Foothill	AA067	Făgăraș Mountains	Alpine	132.8	136.6
F6_39	Foothill	AA251	Făgăraș Mountains	Alpine	95.4	107
F7_39	Foothill	AA252	Niedere Tauern	Alpine	64.1	62.9
F8_39	Foothill	AA255	Niedere Tauern	Alpine	83	96.3
F4_40	Foothill	AA229	Tatra Mountains	Alpine	34.8	76
F5_40	Foothill	AA067	Făgăraș Mountains	Alpine	78.2	96.5
F6_40	Foothill	AA251	Făgăraș Mountains	Alpine	105.7	118.6
F7_40	Foothill	AA252	Niedere Tauern	Alpine	101.1	103.6
F3_41	Foothill	AA171	Tatra Mountains	Alpine	NA	68.4
F4_41	Foothill	AA229	Tatra Mountains	Alpine	NA	61.1
F5_41	Foothill	AA067	Făgăraș Mountains	Alpine	NA	80.6
F6_41	Foothill	AA251	Făgăraș Mountains	Alpine	58.2	74
F7_41	Foothill	AA252	Niedere Tauern	Alpine	63.6	56.4
F8_41	Foothill	AA255	Niedere Tauern	Alpine	76.6	60.2
F5_42	Foothill	AA067	Făgăraș Mountains	Alpine	127.6	116.4
F6_42	Foothill	AA251	Făgăraș Mountains	Alpine	95	NA
F7_42	Foothill	AA252	Niedere Tauern	Alpine	68	66.2
F8_42	Foothill	AA255	Niedere Tauern	Alpine	102.4	58.8
F3_43	Foothill	AA171	Tatra Mountains	Alpine	43.2	79.1
F4_43	Foothill	AA229	Tatra Mountains	Alpine	27.4	62.4
F5_43	Foothill	AA067	Făgăraș Mountains	Alpine	82.4	NA
F7_43	Foothill	AA252	Niedere Tauern	Alpine	53.4	94.2
F8_43	Foothill	AA255	Niedere Tauern	Alpine	54.5	69.8
F3_44	Foothill	AA171	Tatra Mountains	Alpine	37.5	71
F4_44	Foothill	AA229	Tatra Mountains	Alpine	73.4	129.4
F6_44	Foothill	AA251	Făgăraș Mountains	Alpine	86	60.2
F7_44	Foothill	AA252	Niedere Tauern	Alpine	59.4	49.4
F8_44	Foothill	AA255	Niedere Tauern	Alpine	54.4	67.8
F3_45	Foothill	AA171	Tatra Mountains	Alpine	74.1	88.6
F5_45	Foothill	AA067	Făgăraș Mountains	Alpine	108.2	NA
F6_45	Foothill	AA251	Făgăraș Mountains	Alpine	77.8	45.3
F7_45	Foothill	AA252	Niedere Tauern	Alpine	72.3	134.7
F8_45	Foothill	AA255	Niedere Tauern	Alpine	62.4	70.6
F3_46	Foothill	AA171	Tatra Mountains	Alpine	57.8	63.8
F4_46	Foothill	AA229	Tatra Mountains	Alpine	91.3	53.6
F5_46	Foothill	AA067	Făgăraș Mountains	Alpine	112.8	77.2
F6_46	Foothill	AA251	Făgăraș Mountains	Alpine	67	92.1
F7_46	Foothill	AA252	Niedere Tauern	Alpine	NA	58.4
F8_46	Foothill	AA255	Niedere Tauern	Alpine	73.7	67.6
F3_47	Foothill	AA171	Tatra Mountains	Alpine	NA	80.8
F4_47	Foothill	AA229	Tatra Mountains	Alpine	75.2	78.2
F6_47	Foothill	AA251	Făgăraș Mountains	Alpine	108.6	53.2
F7_47	Foothill	AA252	Niedere Tauern	Alpine	83.4	72
F8_47	Foothill	AA255	Niedere Tauern	Alpine	73.6	88.6
F3_48	Foothill	AA171	Tatra Mountains	Alpine	80.4	51.5
F4_48	Foothill	AA229	Tatra Mountains	Alpine	60.9	61.7
F5_48	Foothill	AA067	Făgăraș Mountains	Alpine	79.3	59.8
F6_48	Foothill	AA251	Făgăraș Mountains	Alpine	108.9	79.4
F7_48	Foothill	AA252	Niedere Tauern	Alpine	53	76.3
F8_48	Foothill	AA255	Niedere Tauern	Alpine	58.6	122.8
F3_49	Foothill	AA171	Tatra Mountains	Alpine	NA	NA
F4_49	Foothill	AA229	Tatra Mountains	Alpine	79.7	56.6
F5_49	Foothill	AA067	Făgăraș Mountains	Alpine	60.6	68.4
F6_49	Foothill	AA251	Făgăraș Mountains	Alpine	102.8	62
F7_49	Foothill	AA252	Niedere Tauern	Alpine	81.4	77.4
F8_49	Foothill	AA255	Niedere Tauern	Alpine	47.6	82.2
F3_50	Foothill	AA171	Tatra Mountains	Alpine	63.4	77.6
F4_50	Foothill	AA229	Tatra Mountains	Alpine	84.4	63.6
F5_50	Foothill	AA067	Făgăraș Mountains	Alpine	97.6	92.4
F6_50	Foothill	AA251	Făgăraș Mountains	Alpine	123.7	84.8
F7_50	Foothill	AA252	Niedere Tauern	Alpine	67	104
F8_50	Foothill	AA255	Niedere Tauern	Alpine	77.6	123.6
F3_51	Foothill	AA171	Tatra Mountains	Alpine	75.3	69.8
F4_51	Foothill	AA229	Tatra Mountains	Alpine	70.2	91
F5_51	Foothill	AA067	Făgăraș Mountains	Alpine	140.2	74.2
F6_51	Foothill	AA251	Făgăraș Mountains	Alpine	75.6	65.8
F7_51	Foothill	AA252	Niedere Tauern	Alpine	118.6	105.9
F8_51	Foothill	AA255	Niedere Tauern	Alpine	83.8	81.6
F3_52	Foothill	AA171	Tatra Mountains	Alpine	33.4	55.4
F4_52	Foothill	AA229	Tatra Mountains	Alpine	90.4	70.4
F5_52	Foothill	AA067	Făgăraș Mountains	Alpine	141.9	70.1
F6_52	Foothill	AA251	Făgăraș Mountains	Alpine	116.2	88.6
F7_52	Foothill	AA252	Niedere Tauern	Alpine	103.2	141.7
F8_52	Foothill	AA255	Niedere Tauern	Alpine	62.6	114
F3_53	Foothill	AA171	Tatra Mountains	Alpine	126.9	76.6
F4_53	Foothill	AA229	Tatra Mountains	Alpine	42.7	53
F5_53	Foothill	AA067	Făgăraș Mountains	Alpine	110.2	86.1
F6_53	Foothill	AA251	Făgăraș Mountains	Alpine	77.2	86.4
F7_53	Foothill	AA252	Niedere Tauern	Alpine	93.1	134.7
F8_53	Foothill	AA255	Niedere Tauern	Alpine	78.2	60.8
F3_54	Foothill	AA171	Tatra Mountains	Alpine	76.6	81.6
F4_54	Foothill	AA229	Tatra Mountains	Alpine	65.4	77.9
F5_54	Foothill	AA067	Făgăraș Mountains	Alpine	135.2	104.6
F6_54	Foothill	AA251	Făgăraș Mountains	Alpine	71.5	74.8
F7_54	Foothill	AA252	Niedere Tauern	Alpine	97.7	133.3
F8_54	Foothill	AA255	Niedere Tauern	Alpine	51.8	75.2
F3_55	Foothill	AA171	Tatra Mountains	Alpine	45.7	74.2
F4_55	Foothill	AA229	Tatra Mountains	Alpine	41.9	78.6
F5_55	Foothill	AA067	Făgăraș Mountains	Alpine	134.3	113.6
F6_55	Foothill	AA251	Făgăraș Mountains	Alpine	35.1	86
F7_55	Foothill	AA252	Niedere Tauern	Alpine	62.6	131.1
F8_55	Foothill	AA255	Niedere Tauern	Alpine	102.6	56
F4_56	Foothill	AA229	Tatra Mountains	Alpine	53.2	111.4
F5_56	Foothill	AA067	Făgăraș Mountains	Alpine	108.6	79.1
F6_56	Foothill	AA251	Făgăraș Mountains	Alpine	122.4	81.4
F7_56	Foothill	AA252	Niedere Tauern	Alpine	102	127.2
F8_56	Foothill	AA255	Niedere Tauern	Alpine	67.7	106.3

## Sheet: Figure 3 - Waxes
Ecotypic differentiation in cuticular wax composition of leaves from tetraploid Arabidopsis arenosa populations. Cuticular waxes were extracted from leaves of alpine and foothill populations grown in an alpine common garden and analysed by GC-MS. The 29 compounds were identified based on their spectrum and alkane based retention index, and quantified based on the area under the peak on the extrac…
	Compound	Retention index	Quant m/z	AA087	AA087	AA087	AA087	AA168	AA168	AA168	AA168	AA065	AA065	AA065	AA065	AA222	AA222	AA222	AA222	AA253	AA253	AA253	AA253	AA254	AA254	AA254	AA254	AA171	AA171	AA171	AA171	AA229	AA229	AA229	AA229	AA067	AA067	AA067	AA067	AA251	AA251	AA251	AA251	AA252	AA252	AA252	AA252	AA255	AA255
Alkanes	Heptacosane (C27)	2705	141	2.84933e-05	4.29707e-05	3.73778e-05	5.35702e-05	4.72483e-05	3.22118e-05	2.90541e-05	5.25879e-05	3.75238e-05	2.44186e-05	2.10297e-05	2.74176e-05	1.67985e-05	1.52969e-05	1.88464e-05	1.32825e-05	4.23615e-05	2.52803e-05	2.56577e-05	2.9531e-05	5.33643e-05	2.90772e-05	3.20353e-05	2.57573e-05	1.82592e-05	2.26137e-05	2.20418e-05	2.72043e-05	3.11397e-05	2.70084e-05	2.64437e-05	3.08218e-05	1.28859e-05	2.49795e-05	1.89415e-05	1.66338e-05	3.74689e-05	8.18454e-06	1.98069e-05	1.78809e-05	4.44386e-05	4.49443e-05	3.74432e-05	4.29025e-05	3.93717e-05	1.80364e-05
	Octacosane (C28)	2800	141	8.94635e-06	1.42167e-05	8.69937e-06	1.93026e-05	1.123e-05	8.03699e-06	5.95454e-06	1.00156e-05	1.20248e-05	7.36967e-06	7.42897e-06	9.37754e-06	4.1621e-06	6.29138e-06	5.5799e-06	8.7379e-06	1.74723e-05	6.00434e-06	1.01431e-05	1.15132e-05	9.42019e-06	7.3513e-06	1.00031e-05	6.94331e-06	7.14799e-06	1.18822e-05	9.13794e-06	9.79416e-06	1.48082e-05	1.07644e-05	1.31766e-05	1.85339e-05	3.62748e-06	6.76263e-06	5.52631e-06	7.44123e-06	9.49345e-06	3.77511e-06	7.10062e-06	8.2588e-06	1.59219e-05	1.5985e-05	1.80452e-05	1.71835e-05	1.2637e-05	5.89846e-06
	Nonacosane (C29)	2905	141	0.00209567	0.00186322	0.00179496	0.00344981	0.00237422	0.00124223	0.00145551	0.00189555	0.00170611	0.00184776	0.00152781	0.00186048	0.000931839	0.00104046	0.00127838	0.00134446	0.0025656	0.00209379	0.0016618	0.00187757	0.00216805	0.0018771	0.00181666	0.00163681	0.00103375	0.001821	0.00174397	0.0023047	0.00190813	0.00244681	0.0028123	0.00357759	0.00056863	0.00108824	0.000837834	0.000879144	0.00206282	0.000619206	0.00164566	0.00153919	0.00313077	0.00396596	0.003833	0.00463353	0.00204184	0.00121158
	Triacontane (C30)	3006	141	5.97839e-05	6.63832e-05	5.34219e-05	0.000126883	7.56232e-05	3.933e-05	4.7354e-05	6.91033e-05	5.83943e-05	5.53823e-05	4.6633e-05	6.20537e-05	2.85042e-05	4.025e-05	3.22702e-05	3.56183e-05	9.29482e-05	5.84636e-05	6.59136e-05	8.33991e-05	5.88418e-05	5.91386e-05	6.30108e-05	5.90864e-05	4.27003e-05	6.72236e-05	6.19865e-05	7.11228e-05	9.13543e-05	8.48306e-05	9.32321e-05	0.00013271	2.36904e-05	4.08609e-05	3.25038e-05	4.1549e-05	7.12788e-05	2.56e-05	5.50581e-05	5.68312e-05	9.99524e-05	0.000106045	0.000114106	0.000132975	8.6107e-05	5.2283e-05
	Hentriacontane (C31)	3105	141	0.00533799	0.00484723	0.00463974	0.00875539	0.00557201	0.00338678	0.00372812	0.00535738	0.00449281	0.00431101	0.00385905	0.00516009	0.00256164	0.0031417	0.00322368	0.00208268	0.00756494	0.00552521	0.00420617	0.00553003	0.00548721	0.00563999	0.00611044	0.00508917	0.0026756	0.00448299	0.0043594	0.00571667	0.0037224	0.00536748	0.00615156	0.00838277	0.00146992	0.0026208	0.00246376	0.00269204	0.00520828	0.0018784	0.00433562	0.00462411	0.00669165	0.0068899	0.00771867	0.00913577	0.0056584	0.00406303
	Dotriacontane (C32)	3200	141	7.17104e-05	8.85717e-05	8.6101e-05	0.000233939	8.29731e-05	4.31945e-05	6.33994e-05	0.000105601	6.22439e-05	7.22838e-05	7.64452e-05	9.39654e-05	2.90882e-05	4.15986e-05	3.41175e-05	2.84592e-05	0.000148666	7.19267e-05	9.04329e-05	0.000116531	7.92956e-05	9.16404e-05	9.76878e-05	9.27513e-05	4.94775e-05	8.52099e-05	7.14263e-05	8.81178e-05	7.52747e-05	7.85454e-05	9.09423e-05	0.000131999	2.90142e-05	4.55796e-05	4.82705e-05	5.64054e-05	8.36057e-05	3.50118e-05	7.55753e-05	8.25222e-05	0.000125128	8.68172e-05	0.000113989	0.000137689	0.000125245	8.81901e-05
	Tritriacontane (C33)	3292	141	0.00109173	0.000964256	0.00110478	0.00276202	0.00109003	0.000716624	0.000773975	0.00118024	0.00132039	0.00137871	0.00125538	0.00162102	0.000354856	0.000480487	0.000407364	0.000218622	0.00192514	0.00122392	0.000949255	0.00136968	0.00137898	0.00143254	0.00180724	0.00147587	0.000562811	0.000912913	0.000802903	0.00105688	0.000540905	0.00082016	0.000794403	0.00131297	0.000299341	0.00051007	0.000492699	0.000602446	0.00133391	0.000406864	0.000858815	0.00095742	0.00136735	0.00105893	0.00121399	0.00159771	0.00146106	0.00130654
iso-Alkanes	2-methyl-Octacosane	2866	85	0.000271189	0.000290216	0.00023749	0.000302588	0.000567519	0.000384929	0.000307975	0.000283377	0.000400298	0.000442108	0.00024379	0.000274712	0.000151059	0.000109397	0.000205444	0.000127074	0.00059686	0.000905267	0.00039557	0.000434704	0.000573861	0.000438186	0.000430976	0.000330819	8.19094e-05	0.000207359	0.000169162	0.000282048	0.000146175	0.000276544	0.000156838	0.000169394	5.7772e-05	0.00013791	0.000177617	0.000109341	0.000229723	6.01432e-05	0.000122212	0.000108151	0.000142918	0.000187152	0.000154997	0.000173856	0.000192654	0.00010227
	2-methyl-Nonacosane	2969	85	5.16548e-05	4.95004e-05	3.85679e-05	7.81378e-05	6.65925e-05	4.35247e-05	4.33288e-05	3.48688e-05	5.05438e-05	4.95882e-05	3.72841e-05	5.3001e-05	1.96359e-05	1.5637e-05	2.5808e-05	2.16309e-05	9.16196e-05	8.73205e-05	6.3961e-05	6.04448e-05	5.82222e-05	6.32215e-05	5.22959e-05	4.58511e-05	2.06764e-05	4.31378e-05	3.93984e-05	5.17274e-05	4.01036e-05	5.31032e-05	4.27693e-05	4.43029e-05	1.3988e-05	2.46281e-05	3.42052e-05	2.45283e-05	3.32684e-05	1.20183e-05	2.26397e-05	2.16188e-05	3.95389e-05	4.77621e-05	4.38819e-05	4.28976e-05	5.28292e-05	2.92258e-05
	3-methyl-Nonacosane	2981	85	4.1281e-05	4.49784e-05	3.01162e-05	5.69134e-05	0.000144128	6.21934e-05	8.60581e-05	4.68139e-05	6.96746e-05	6.07443e-05	6.52025e-05	5.03971e-05	6.63914e-06	7.07173e-06	3.46379e-05	1.70526e-05	0.000166618	0.000125491	7.41529e-05	6.11193e-05	3.03708e-05	2.6933e-05	3.29812e-05	2.48869e-05	1.48736e-05	3.09703e-05	3.62495e-05	3.39024e-05	1.78803e-05	2.22357e-05	2.09325e-05	2.31273e-05	6.87135e-06	9.5412e-06	1.49915e-05	8.52142e-06	6.38595e-05	7.53095e-06	1.84811e-05	3.22511e-05	3.86512e-05	4.79125e-05	5.73526e-05	4.87627e-05	2.16946e-05	2.06307e-05
	2-methyl-Triacontane	3068	85	0.000657473	0.000716009	0.000641694	0.000919953	0.00125649	0.000826883	0.000840351	0.000818534	0.000940521	0.000948923	0.000647038	0.000759571	0.000404446	0.000315311	0.00057184	0.000331468	0.00167737	0.0024026	0.00130613	0.00118195	0.00119814	0.0011167	0.00122346	0.00088157	0.000265032	0.000587337	0.000520933	0.000730553	0.000399177	0.000583655	0.000472447	0.000567166	0.000184264	0.000318085	0.000475684	0.000295528	0.000562464	0.000178534	0.000303054	0.000374279	0.000330777	0.000341018	0.000366659	0.000367239	0.000661864	0.000359654
	2-methyl-Dotriacontane	3258	85	7.61114e-05	0.000104122	9.42586e-05	0.000161631	0.000208781	0.000152279	0.000166599	0.000189068	0.000131737	0.000150092	9.27349e-05	0.000130034	4.49139e-05	4.59771e-05	6.5673e-05	4.07096e-05	0.000300718	0.000336193	0.000202851	0.000180275	0.000161395	0.000209514	0.00022566	0.000179817	4.74375e-05	9.98046e-05	9.13306e-05	0.000125875	5.04366e-05	8.16746e-05	6.25114e-05	0.000117495	2.93733e-05	5.30667e-05	8.27517e-05	5.6932e-05	9.51001e-05	2.98989e-05	4.38549e-05	8.0616e-05	4.58436e-05	4.25359e-05	5.41176e-05	4.98052e-05	0.000122078	8.11627e-05
Fatty acids	Hexadecanoic acid | Palmitic acid (FA16:0)	2043	313	0.00044478	0.000711242	0.000383026	0.000547408	0.000510948	0.000442647	0.000577145	0.000304942	0.000396852	0.000616822	0.000456103	0.00041083	0.00057354	0.000667501	0.000656301	0.000481193	0.000658809	0.000745458	0.000558615	0.00035673	0.000378103	0.00253805	0.000681578	0.000218256	0.000275412	0.00101347	0.000599582	0.000309991	0.000392058	0.000631249	0.000722475	0.000394397	0.000508447	0.000731705	0.000557961	0.000409441	0.000553765	0.00034244	0.000427074	0.000354124	0.000454443	0.000858373	0.000896432	0.000356282	0.000694949	0.000576187
	(9Z,12Z)-Octadeca-9,12-dienoic acid | Linoleic acid (FA18:2)	2206	337	9.03512e-06	1.99247e-05	1.74047e-05	3.17636e-05	1.2401e-05	1.97182e-05	2.16501e-05	2.32894e-05	7.65887e-06	2.16631e-05	2.52578e-05	4.06049e-05	1.12705e-05	2.82777e-05	3.27408e-05	2.40769e-05	1.74041e-05	1.47317e-05	1.8794e-05	1.72217e-05	4.46235e-06	3.87059e-05	1.69434e-05	2.10514e-05	3.15078e-06	1.68448e-05	1.30379e-05	2.60307e-05	4.61897e-06	1.21218e-05	2.02151e-05	1.92442e-05	2.80094e-06	9.65939e-06	1.64729e-05	1.15915e-05	6.15075e-06	5.78433e-06	1.58457e-05	1.51744e-05	8.95567e-06	5.56793e-06	9.85895e-06	1.85025e-05	5.70468e-06	6.85839e-06
	(9Z)-Octadec-9-enoic acid | Oleic acid (FA18:1)	2213	339	1.05069e-05	1.76779e-05	1.19395e-05	3.43882e-05	1.14591e-05	1.08676e-05	1.65957e-05	1.41538e-05	7.77155e-06	1.81551e-05	1.5149e-05	2.06945e-05	1.11576e-05	1.50333e-05	1.48515e-05	2.25079e-05	1.68332e-05	1.71784e-05	1.51941e-05	1.54201e-05	5.97582e-06	7.54069e-05	1.38317e-05	1.72952e-05	6.10962e-06	2.6357e-05	1.47499e-05	1.39143e-05	7.49655e-06	1.62793e-05	2.11642e-05	1.57398e-05	7.48651e-06	1.45362e-05	1.27928e-05	1.40497e-05	1.04947e-05	6.79544e-06	1.08909e-05	8.72392e-06	9.52561e-06	1.9052e-05	1.62416e-05	1.41518e-05	8.63425e-06	1.09435e-05
	(9Z,12Z,15Z)-Octadeca-9,12,15-trienoic acid | Linolenic acid (FA18:3)	2214	335	1.3062e-06	2.11895e-06	2.60962e-06	6.52973e-06	2.03014e-06	2.4565e-06	3.38292e-06	3.45063e-06	1.50744e-06	3.92813e-06	3.87799e-06	5.07952e-06	1.06198e-06	3.28474e-06	4.73147e-06	4.40691e-06	2.08815e-06	2.17441e-06	2.23213e-06	2.06357e-06	7.13281e-11	2.49761e-06	1.89146e-06	4.02003e-06	6.22534e-07	3.44314e-06	2.88083e-06	3.45786e-06	3.89278e-08	2.40172e-06	2.02968e-06	3.67362e-06	8.71345e-07	2.96634e-06	2.71187e-06	2.07224e-06	8.03736e-07	8.71808e-07	1.31785e-06	2.5728e-06	1.32311e-06	1.10968e-06	1.62703e-06	2.81571e-06	4.27916e-07	1.11339e-06
	Octadecanoic acid | Stearic acid (FA18:0)	2240	341	0.000289562	0.000420186	0.000260236	0.000245683	0.000392398	0.000322592	0.000383488	0.000123676	0.000258351	0.000409507	0.00028137	0.00016722	0.000387326	0.000434128	0.000454207	0.00020272	0.000400911	0.000439929	0.000354759	0.000164212	0.000252618	0.00145098	0.000504812	0.000102612	0.000169144	0.000593658	0.000431167	0.000127113	0.000249608	0.000391367	0.000609124	0.000199281	0.00025918	0.000423235	0.000402033	0.000186009	0.000322364	0.000235414	0.000293005	0.000176708	0.000296213	0.000498644	0.000606801	0.000149737	0.000382908	0.000332906
	Tetracosanoic acid (FA24:0)	2836	425	3.88165e-05	7.64922e-05	7.00049e-05	0.000116177	9.01302e-05	3.31085e-05	4.85588e-05	8.20535e-05	3.01563e-05	3.23793e-05	3.94871e-05	4.56391e-05	5.06432e-05	4.69494e-05	5.47548e-05	5.04566e-05	6.64169e-05	3.40731e-05	4.6626e-05	4.69518e-05	3.92751e-05	4.32978e-05	6.06527e-05	3.22241e-05	2.58051e-05	5.44941e-05	4.4799e-05	5.47504e-05	5.44314e-05	6.25045e-05	5.69515e-05	6.86418e-05	1.87172e-05	4.77856e-05	5.00624e-05	3.66315e-05	6.25538e-05	2.80046e-05	3.04216e-05	4.17004e-05	6.22503e-05	5.63243e-05	5.29945e-05	5.27783e-05	5.10298e-05	2.80003e-05
	Hexacosanoic acid (FA26:0)	3039	117	9.7905e-05	0.000193977	0.000211528	0.000306531	0.000160375	7.33069e-05	0.000101352	0.000170927	6.74561e-05	5.62704e-05	6.18888e-05	8.16145e-05	5.93701e-05	6.86558e-05	0.000105116	8.90455e-05	0.000102869	7.05918e-05	0.000103959	0.000103205	7.98302e-05	9.97062e-05	0.000134091	0.000108865	6.53219e-05	0.000110327	0.000115362	0.000131148	0.000106904	0.000120975	0.000141238	0.000197019	4.24703e-05	9.00054e-05	9.29006e-05	8.92075e-05	0.000110248	5.33214e-05	7.00145e-05	0.000103119	0.00010329	9.38927e-05	0.000113152	0.000132718	9.21008e-05	5.83084e-05
	Octacosanoic acid (FA28:0)	3228	117	0.000199134	0.000286602	0.000243087	0.000516809	0.000195918	0.000103651	0.00015982	0.000242114	5.70378e-05	8.40977e-05	8.64924e-05	0.00011931	8.15037e-05	0.000147173	0.000164031	0.00014946	0.000184143	0.000123736	0.00016629	0.000155837	0.000101431	0.000166026	0.000183986	0.00015809	9.89397e-05	0.00018152	0.000202852	0.000228488	0.000182045	0.000235794	0.000270189	0.000404028	4.4881e-05	0.000135504	0.000142912	0.000130545	0.000111866	7.36981e-05	0.000127183	0.000167338	0.000176204	0.000181958	0.00025384	0.000277803	0.000132133	0.000110243
	Triacontanoic acid (FA30:0)	3412	117	0.000191024	0.000209318	0.000159467	0.000429434	0.00015497	8.91517e-05	0.000136845	0.000171769	5.80298e-05	0.000100979	9.37917e-05	0.000141096	0.000155997	0.000274929	0.000216476	0.000336094	0.000185105	0.000120368	0.000134485	0.000141611	9.30607e-05	0.000181232	0.000139299	0.000122256	0.00012661	0.000233836	0.000242725	0.000247962	0.000398512	0.000354313	0.000439052	0.000680276	5.63037e-05	0.000161585	0.000140549	0.00011767	0.000130812	8.11431e-05	0.000171843	0.000167657	0.000227662	0.000310539	0.000421865	0.000379495	0.000197327	0.000127228
	Dotriacontanoic acid (FA32:0)	3632	117	0.000182233	0.000195521	0.000149826	0.000467653	0.000122741	9.28445e-05	0.000140358	0.000219561	5.71877e-05	0.000116061	0.000116795	0.000193675	0.000191545	0.000336243	0.000311492	0.000308447	0.000238786	0.000136944	0.00015289	0.000201158	8.70542e-05	0.000242286	0.000170747	0.000170443	0.000134992	0.000270977	0.000288327	0.000287247	0.000407664	0.000364387	0.000456879	0.000887034	7.30566e-05	0.000166064	0.000168423	0.00016442	0.000135918	0.000129102	0.000202283	0.000179042	0.000242615	0.000268191	0.000415983	0.000365124	0.000214123	0.000176023
Fatty alcohols	1-Docosanol (C22-OH)	2552	383	4.64903e-05	3.25517e-05	2.26086e-05	2.98342e-05	6.0276e-05	3.68765e-05	3.72091e-05	3.9581e-05	4.4362e-05	3.69601e-05	3.25179e-05	3.68168e-05	3.83237e-05	3.27268e-05	4.6294e-05	5.37714e-05	5.09879e-05	3.05022e-05	3.42165e-05	3.18435e-05	3.62352e-05	4.48613e-05	4.12755e-05	2.08238e-05	2.55394e-05	4.98085e-05	3.41397e-05	3.52433e-05	2.96706e-05	3.28628e-05	3.73772e-05	2.99796e-05	2.67291e-05	5.63402e-05	6.85089e-05	4.85844e-05	5.20092e-05	2.56272e-05	3.24838e-05	2.37444e-05	4.81648e-05	3.77727e-05	5.84037e-05	5.58782e-05	5.01206e-05	3.3487e-05
	1-Hexacosanol (C26-OH)	2946	439	0.000170142	0.000149251	0.000120836	0.000208162	0.000137475	8.96106e-05	9.33342e-05	0.000129108	4.04008e-05	7.01784e-05	8.25599e-05	8.26383e-05	7.08353e-05	6.72738e-05	0.000131102	7.53493e-05	0.000145821	4.80542e-05	4.25593e-05	4.98542e-05	0.000140664	9.1523e-05	0.000119798	0.000142097	4.99555e-05	7.84374e-05	5.51771e-05	5.2336e-05	6.15782e-05	6.28398e-05	4.97326e-05	6.48437e-05	1.82507e-05	3.74457e-05	5.47e-05	2.43254e-05	7.87797e-05	3.65308e-05	6.02715e-05	2.95488e-05	3.63988e-05	3.91512e-05	3.61309e-05	5.90391e-05	5.81961e-05	3.19246e-05
	1-Heptacosanol (C27-OH)	3042	453	3.35837e-05	5.66931e-05	3.30108e-05	6.83717e-05	3.74815e-05	2.26283e-05	2.7216e-05	4.44608e-05	1.11992e-05	2.1079e-05	1.68247e-05	2.41802e-05	1.34109e-05	1.8602e-05	2.49859e-05	2.52365e-05	3.95784e-05	1.28946e-05	2.10261e-05	2.18075e-05	2.67275e-05	2.39507e-05	3.474e-05	3.91134e-05	1.48911e-05	2.43873e-05	2.45894e-05	2.13111e-05	2.36891e-05	1.91626e-05	2.04684e-05	3.716e-05	8.51622e-06	1.52965e-05	1.83696e-05	1.31736e-05	2.5277e-05	1.34083e-05	1.89754e-05	1.66276e-05	1.74908e-05	1.38461e-05	1.95798e-05	2.26765e-05	1.77973e-05	1.2982e-05
	1-Octacosanol (C28-OH)	3140	467	0.00261639	0.00206548	0.00191883	0.0041113	0.00214123	0.00139424	0.00150281	0.00225851	0.000444725	0.00112182	0.00123929	0.0010887	0.000637307	0.00104922	0.0014026	0.00104762	0.00192913	0.000492332	0.000451883	0.000493559	0.00180094	0.0012636	0.00168319	0.00223941	0.000337248	0.000723228	0.000520712	0.000524466	0.000346981	0.000748052	0.000449969	0.000638104	0.000155091	0.000289184	0.000434195	0.00019023	0.00082151	0.000376933	0.000922254	0.000408564	0.000402616	0.000477712	0.000511076	0.00085158	0.000574833	0.000338522
	1-Triacontanol (C30-OH)	3320	495	0.000609401	0.000504272	0.000468233	0.00119745	0.000553979	0.000289725	0.000401223	0.000518401	0.000171215	0.000444549	0.000471607	0.000406608	0.000221505	0.000301829	0.000335499	0.00045292	0.000619009	0.000227152	0.000307532	0.000264231	0.000382778	0.000463395	0.000453806	0.000496838	0.000177067	0.000362981	0.00035143	0.000370811	0.000366244	0.000395224	0.000340326	0.000509722	0.000115312	0.000227277	0.000204062	0.0001883	0.000339704	0.000198313	0.000387992	0.00024312	0.000342084	0.00039222	0.000493788	0.00056489	0.00041585	0.00027951
	1-Nonacosanol (C29-OH)	3234	481	5.86378e-05	7.12191e-05	6.33417e-05	0.00014933	7.01956e-05	4.06385e-05	5.26893e-05	7.45405e-05	2.16741e-05	5.23112e-05	5.14536e-05	5.35093e-05	3.34602e-05	4.61308e-05	4.47238e-05	6.49373e-05	6.44023e-05	3.72199e-05	4.43449e-05	4.7488e-05	4.4027e-05	5.6749e-05	5.515e-05	5.62304e-05	2.98543e-05	6.5892e-05	5.59907e-05	5.91275e-05	6.92692e-05	6.68687e-05	6.55376e-05	0.000114841	1.9141e-05	4.17789e-05	3.52326e-05	3.6308e-05	4.14948e-05	3.09118e-05	4.73653e-05	3.73412e-05	4.36883e-05	4.7691e-05	6.32777e-05	8.10812e-05	5.26221e-05	3.51031e-05
Other	Cholesterol	3163	368	4.38392e-06	6.98724e-06	1.75165e-05	1.51401e-05	4.9312e-06	2.70494e-06	3.49559e-06	4.80345e-06	6.56595e-06	1.44256e-05	1.06022e-05	3.73833e-05	2.97141e-05	2.39691e-05	5.29481e-05	0.000111586	9.35458e-06	6.36179e-06	8.39892e-06	6.35264e-06	6.43762e-06	7.70544e-06	1.25197e-05	8.13304e-06	1.2452e-05	9.63637e-06	7.92078e-06	6.2477e-06	7.11425e-06	1.05083e-05	5.91479e-06	2.14584e-05	6.1525e-06	2.60725e-05	1.54833e-05	3.12805e-05	7.1179e-06	8.02695e-06	5.24646e-06	5.51544e-06	3.64845e-06	5.22868e-06	9.75989e-06	3.38177e-06	1.56273e-05	1.07346e-05
[truncated: 2 more columns]
