# Supplementary material for: Repeated colonisation of alpine habitats by Arabidopsis arenosa involved parallel adjustments of leaf cuticle traits
Source: New Phytol. 2025 Mar 17;246(4):1597–608. doi: 10.1111/nph.70082 (PMC12018776; doi:10.1111/nph.70082)
Supplement: Supplementary file 3 — Table S2 List of whole‐genome re‐sequenced individuals of Arabidopsis arenosa compiled for this study. Table S3 Candidate cuticle‐related genes in Arabidopsis lyrata. Table S4 Candidate SNPs in cuticle‐related genes as identified by allele frequency difference‐based scan. Table S5 Differential expression of cuticle genes in Arabidopsis arenosa. Table S6 Differences in leaf cuticular waxes of alpine and foothill Arabidopsis arenosa populations originating from three mountain ranges, grown in an alpine common garden. Please note: Wiley is not responsible for the content or functionality of any Supporting Information supplied by the authors. Any queries (other than missing material) should be directed to the New Phytologist Central Office. [file NPH-246-1597-s001.xlsx]

## Sheet: Summary
New Phytologist Supporting Information
Article title: Repeated colonisation of alpine habitats by Arabidopsis arenosa involved parallel adjustments of leaf cuticle traits
Authors: Clara Bertel, Erwann Arc, Magdalena Bohutínská, Dominik Kaplenig, Julian Maindok, Elisa La Regina, Guillaume Wos, Filip Kolář, Karl Hülber, Werner Kofler, Gilbert Neuner and Ilse Kranner
Article acceptance date: 28 February 2025

## Sheet: Table S2
Table S2: List of whole genome resequenced individuals of Arabidopsis arenosa compiled for this study. SRA_code: Sequence Read Archive (https://www.ncbi.nlm.nih.gov/sra) identifier. FASTQ_idname: Name used in the fasIndividual n file, newname: new name indicating the population of origin, state: country code, ploidy: the ploidy of an individual; 2 – diploid, 4 – tetraploid, adapt: adaptors used f…
SRA_code	FASTQ_idname	newname	state	ploidy	adapt	raw_depth
SRR10549990	15-AA208a	BAB_01da	SK	2	TruSeq3-PE-2.fa	52.3879
SRR23469399	17-AA208p	BAB_03da	SK	2	TruSeq3-PE-2.fa	43.6211
SRR10549988	91-AA208AQ	BAB_04da	SK	2	TruSeq3-PE-2.fa	45.0419
SRR10549987	92-AA208AS	BAB_05da	SK	2	TruSeq3-PE-2.fa	40.4726
SRR10549985	93-AA208AT	BAB_06da	SK	2	TruSeq3-PE-2.fa	34.4524
SRR10549984	95-AA208D	BAB_08da	SK	2	TruSeq3-PE-2.fa	23.8238
SRR10549983	AA208b	BAB_09da	SK	2	TruSeq3-PE-2.fa	51.2338
SRR23469397	AA208g	BAB_10da	SK	2	TruSeq3-PE-2.fa	49.0568
SRR23469375	AA208h	BAB_11da	SK	2	TruSeq3-PE-2.fa	43.573
SRR10549982	AA208k	BAB_12da	SK	2	TruSeq3-PE-2.fa	50.4244
SRR23469353	AA208m	BAB_13da	SK	2	TruSeq3-PE-2.fa	56.2197
SRR10549963	69-AA65AA	BAL_01ta	RO	4	TruSeq3-PE-2.fa	47.976
SRR10549962	70-AA65AB	BAL_02ta	RO	4	TruSeq3-PE-2.fa	41.4522
SRR10549961	71-AA65AE	BAL_03ta	RO	4	TruSeq3-PE-2.fa	39.5454
SRR10549960	72-AA65AG	BAL_04ta	RO	4	TruSeq3-PE-2.fa	67.0224
SRR10549959	73-AA65AJ	BAL_05ta	RO	4	TruSeq3-PE-2.fa	53.2865
SRR10549958	74-AA65AM	BAL_06ta	RO	4	TruSeq3-PE-2.fa	40.4173
SRR10549957	75-AA65AQ	BAL_07ta	RO	4	TruSeq3-PE-2.fa	44.7322
SRR10549956	76-AA65AR	BAL_08ta	RO	4	TruSeq3-PE-2.fa	50.0209
SRR7637493	BEL_001_c	BEL_01da	HR	2	adapters300.fasta	13.3992
SRR7637492	BEL_001_f	BEL_02da	HR	2	adapters300.fasta	14.3942
SRR7637491	BEL_001_g	BEL_03da	HR	2	adapters300.fasta	15.4385
SRR7637317	BEL_001_j	BEL_04da	HR	2	adapters300.fasta	15.5891
SRR7637489	BEL_001_l	BEL_05da	HR	2	adapters300.fasta	16.1886
SRR7637320	BEL_001_m	BEL_06da	HR	2	adapters300.fasta	18.4884
SRR7637487	BEL_001_n	BEL_07da	HR	2	adapters300.fasta	19.0557
SRR7637486	BEL_001_o	BEL_08da	HR	2	adapters300.fasta	20.4827
SRR7637496	BGS_001	BGS_01ta	D	4	adapters300.fasta	15.909
SRR7637495	BGS_003	BGS_02ta	D	4	adapters300.fasta	16.1375
SRR7637465	BGS_007	BGS_03ta	D	4	adapters300.fasta	14.2118
SRR7637468	BGS_009	BGS_04ta	D	4	adapters300.fasta	16.4535
SRR7637467	BGS_020	BGS_05ta	D	4	adapters300.fasta	18.1676
SRR7637466	BGS_004_1	BGS_06ta	D	4	adapters300.fasta	26.6524
SRR7637462	BGS_021_1	BGS_07ta	D	4	adapters300.fasta	14.9263
SRR7637461	BGS_022_1	BGS_08ta	D	4	adapters300.fasta	26.2746
SRR12778344	Sample_01_1	BOR_01ta	CZ	4	TruSeq3-PE-2.fa	22.6641
SRR12778343	Sample_02_5	BOR_02ta	CZ	4	TruSeq3-PE-2.fa	20.3936
SRR12778332	Sample_03_9	BOR_03ta	CZ	4	TruSeq3-PE-2.fa	18.1422
SRR12778321	Sample_04_13	BOR_04ta	CZ	4	TruSeq3-PE-2.fa	19.5938
SRR12778310	Sample_05_17	BOR_05ta	CZ	4	TruSeq3-PE-2.fa	19.4424
SRR12778299	Sample_06_18	BOR_06ta	CZ	4	TruSeq3-PE-2.fa	21.6611
SRR12778288	Sample_07_22	BOR_07ta	CZ	4	TruSeq3-PE-2.fa	21.8835
SRR12778277	Sample_08_23	BOR_08ta	CZ	4	TruSeq3-PE-2.fa	21.2976
SRR23281946	41-AA332AA	BUD_01da	RO	2	TruSeq3-PE-2.fa	50.4594
SRR23281935	42-AA332AB	BUD_02da	RO	2	TruSeq3-PE-2.fa	31.9744
SRR23282200	43-AA332BW	BUD_03da	RO	2	TruSeq3-PE-2.fa	39.2816
SRR23282189	44-AA332R	BUD_04da	RO	2	TruSeq3-PE-2.fa	27.3697
SRR23282178	45-AA332Y	BUD_05da	RO	2	TruSeq3-PE-2.fa	53.8665
SRR23282028	46-AA332AC	BUD_06da	RO	2	TruSeq3-PE-2.fa	27.6956
SRR23282017	47-AA332AD	BUD_07da	RO	2	TruSeq3-PE-2.fa	30.4045
SRR23282006	48-AA332W	BUD_08da	RO	2	TruSeq3-PE-2.fa	81.9244
SRR10549938	1-AA075aa	CAR_01ta	RO	4	TruSeq3-PE-2.fa	53.2096
SRR10549937	2-AA075ab	CAR_02ta	RO	4	TruSeq3-PE-2.fa	61.2398
SRR10549936	3-AA075ag	CAR_03ta	RO	4	TruSeq3-PE-2.fa	28.328
SRR10549935	4-AA075as	CAR_04ta	RO	4	TruSeq3-PE-2.fa	39.4384
SRR10549934	5-AA075ao	CAR_05ta	RO	4	TruSeq3-PE-2.fa	40.346
SRR10549933	6-AA075aq	CAR_06ta	RO	4	TruSeq3-PE-2.fa	33.9239
SRR10549932	7-AA075ar	CAR_07ta	RO	4	TruSeq3-PE-2.fa	35.5598
SRR10549930	8-AA075at	CAR_08ta	RO	4	TruSeq3-PE-2.fa	50.7706
SRR7637350	DRA_001_h	DRA_01ta	RO	4	adapters300.fasta	14.5929
SRR7637347	DRA_001_i	DRA_02ta	RO	4	adapters300.fasta	14.0502
SRR7637343	DRA_001_b	DRA_03ta	RO	4	adapters300.fasta	12.4034
SRR7637344	DRA_001_c	DRA_04ta	RO	4	adapters300.fasta	12.2193
SRR7637351	DRA_001_l	DRA_05ta	RO	4	adapters300.fasta	9.98715
SRR7637352	DRA_001_o	DRA_06ta	RO	4	adapters300.fasta	16.4078
SRR7637349	DRA_001_e	DRA_07ta	RO	4	adapters300.fasta	11.9209
SRR7637391	DRA_001_j	DRA_08ta	RO	4	adapters300.fasta	15.3803
SRR7637301	FOJ_001_e	FOJ_01da	BiH	2	adapters300.fasta	16.3971
SRR7637299	FOJ_001_c	FOJ_02da	BiH	2	adapters300.fasta	15.6913
SRR7637302	FOJ_001_d	FOJ_03da	BiH	2	adapters300.fasta	15.5654
SRR7637303	FOJ_001_g	FOJ_04da	BiH	2	adapters300.fasta	17.9062
SRR7637305	FOJ_001_n	FOJ_05da	BiH	2	adapters300.fasta	11.426
SRR7637304	FOJ_001_f	FOJ_06da	BiH	2	adapters300.fasta	19.7618
SRR7637306	FOJ_001_h	FOJ_07da	BiH	2	adapters300.fasta	20.4717
SRR7637300	FOJ_001_b	FOJ_08da	BiH	2	adapters300.fasta	15.6904
SRR12778276	Sample_17_47	FUG_01ta	AT	4	TruSeq3-PE-2.fa	25.2746
SRR12778275	Sample_18_51	FUG_02ta	AT	4	TruSeq3-PE-2.fa	19.9111
SRR12778342	Sample_19_55	FUG_03ta	AT	4	TruSeq3-PE-2.fa	20.6231
SRR12778341	Sample_20_59	FUG_04ta	AT	4	TruSeq3-PE-2.fa	22.3994
SRR12778340	Sample_21_63	FUG_05ta	AT	4	TruSeq3-PE-2.fa	23.011
SRR12778339	Sample_22_67	FUG_06ta	AT	4	TruSeq3-PE-2.fa	24.6027
SRR12778338	Sample_23_68	FUG_07ta	AT	4	TruSeq3-PE-2.fa	22.696
SRR12778337	Sample_24_69	FUG_08ta	AT	4	TruSeq3-PE-2.fa	21.4204
SRR7637556	GUL_001_1	GUL_01ta	AT	4	adapters300.fasta	18.0329
SRR7637557	GUL_002_1	GUL_02ta	AT	4	adapters300.fasta	21.3367
SRR7637562	GUL_003_1	GUL_03ta	AT	4	adapters300.fasta	7.0456
SRR7637563	GUL_004_1	GUL_04ta	AT	4	adapters300.fasta	10.8891
SRR7637520	GUL_005_1	GUL_05ta	AT	4	adapters300.fasta	29.7226
SRR7637519	GUL_006_1	GUL_06ta	AT	4	adapters300.fasta	17.9701
SRR7637518	GUL_007_1	GUL_07ta	AT	4	adapters300.fasta	20.5518
SRR7637517	GUL_008_1	GUL_08ta	AT	4	adapters300.fasta	17.5769
SRR7637524	GUL_009_1	GUL_09ta	AT	4	adapters300.fasta	14.1548
SRR7637523	GUL_010_1	GUL_10ta	AT	4	adapters300.fasta	20.4849
SRR12778336	Sample_33_93	GUL_11ta	AT	4	TruSeq3-PE-2.fa	26.7334
SRR12778335	Sample_34_97	GUL_12ta	AT	4	TruSeq3-PE-2.fa	23.8008
SRR12778334	Sample_35_101	GUL_13ta	AT	4	TruSeq3-PE-2.fa	21.0411
SRR12778333	Sample_36_105	GUL_14ta	AT	4	TruSeq3-PE-2.fa	24.8117
SRR12778331	Sample_37_109	GUL_15ta	AT	4	TruSeq3-PE-2.fa	22.7356
SRR12778330	Sample_38_113	GUL_16ta	AT	4	TruSeq3-PE-2.fa	24.6467
SRR12778329	Sample_39_114	GUL_17ta	AT	4	TruSeq3-PE-2.fa	6.05261
SRR12778328	Sample_40_115	GUL_18ta	AT	4	TruSeq3-PE-2.fa	22.089
SRR12778327	AA149k	GUL_19ta	AT	4	TruSeq3-PE-2.fa	32.2233
SRR2082771 + SRR2082772	SAMN03733467	HLI_01da	SK	2	adapters300.fasta	33.4292
SRR3111445	SRR3111445	HLI_02da	SK	2	adapters300.fasta	15.3905
SRR2040771	SRR2040771	HMC_01da	SK	2	adapters300.fasta	32.146
SRR2040772	SRR2040772	HMC_02da	SK	2	adapters300.fasta	56.9701
SRR2040773	SRR2040773	HMC_03da	SK	2	adapters300.fasta	57.1735
SRR3111434	SRR3111434	HMC_04da	SK	2	adapters300.fasta	24.0327
SRR7637393	HNI_001_1	HNI_01da	SK	2	adapters300.fasta	7.97554
SRR7637401	HNI_002_1	HNI_02da	SK	2	adapters300.fasta	9.13823
SRR7637339	HNI_003_1	HNI_03da	SK	2	adapters300.fasta	6.72362
SRR7637340	HNI_004_1	HNI_04da	SK	2	adapters300.fasta	6.55815
SRR7637425	HOC_004_1	HOC_01ta	AT	4	adapters300.fasta	20.2328
SRR7637399	HOC_007_1	HOC_02ta	AT	4	adapters300.fasta	6.95271
SRR7637398	HOC_009_1	HOC_03ta	AT	4	adapters300.fasta	13.1891
SRR7637429	HOC_010_1	HOC_04ta	AT	4	adapters300.fasta	16.0398
SRR7637428	HOC_015_1	HOC_05ta	AT	4	adapters300.fasta	15.7109
SRR7637420	HOC_017_1	HOC_06ta	AT	4	adapters300.fasta	15.6827
SRR7637364	HOC_020_1	HOC_07ta	AT	4	adapters300.fasta	17.1242
SRR7637397	HOC_021_1	HOC_08ta	AT	4	adapters300.fasta	13.5209
SRR10549929	10-AA171s	HRA_01ta	SK	4	TruSeq3-PE-2.fa	53.2158
SRR10549928	12-AA171b	HRA_02ta	SK	4	TruSeq3-PE-2.fa	57.3979
SRR12778326	13-AA171c	HRA_03ta	SK	4	TruSeq3-PE-2.fa	50.1499
SRR10549927	14-AA171o	HRA_04ta	SK	4	TruSeq3-PE-2.fa	61.4197
SRR10549926	6-AA171g	HRA_05ta	SK	4	TruSeq3-PE-2.fa	38.4411
SRR10549925	7-AA171l	HRA_06ta	SK	4	TruSeq3-PE-2.fa	49.8634
SRR12778325	86-AA171PA	HRA_07ta	SK	4	TruSeq3-PE-2.fa	32.5581
SRR10549924	87-AA171PB	HRA_08ta	SK	4	TruSeq3-PE-2.fa	28.1253
SRR12778324	88-AA171PD	HRA_09ta	SK	4	TruSeq3-PE-2.fa	33.3578
SRR12778323	89-AA171PE	HRA_10ta	SK	4	TruSeq3-PE-2.fa	40.2368
SRR12778322	8-AA171a	HRA_11ta	SK	4	TruSeq3-PE-2.fa	26.3495
SRR10549923	90-AA171PF	HRA_12ta	SK	4	TruSeq3-PE-2.fa	47.56
SRR10549922	9-AA171q	HRA_13ta	SK	4	TruSeq3-PE-2.fa	51.4779
SRR10549946	18-AA298c	INE_01ta	RO	4	TruSeq3-PE-2.fa	61.8993
SRR10549945	19-AA298d	INE_02ta	RO	4	TruSeq3-PE-2.fa	57.0438
SRR10549944	20-AA298e	INE_03ta	RO	4	TruSeq3-PE-2.fa	49.9021
SRR10549943	21-AA298g	INE_04ta	RO	4	TruSeq3-PE-2.fa	54.6524
SRR10549941	22-AA298k	INE_05ta	RO	4	TruSeq3-PE-2.fa	40.8029
SRR10549940	23-AA299b	INE_06ta	RO	4	TruSeq3-PE-2.fa	68.4988
SRR10549939	25-AA299m	INE_08ta	RO	4	TruSeq3-PE-2.fa	52.1648
SRR10549989	16-AA208n	INE_09da	SK	2	TruSeq3-PE-2.fa	38.5131
SRR10549972	Sample_41_116	ING_01ta	AT	4	TruSeq3-PE-2.fa	29.3361
SRR10549971	Sample_42_120	ING_02ta	AT	4	TruSeq3-PE-2.fa	19.5535
SRR10549970	Sample_43_124	ING_03ta	AT	4	TruSeq3-PE-2.fa	18.7954
SRR10549969	Sample_44_128	ING_04ta	AT	4	TruSeq3-PE-2.fa	21.35
SRR10549968	Sample_45_132	ING_05ta	AT	4	TruSeq3-PE-2.fa	23.8475
SRR10549967	Sample_46_136	ING_06ta	AT	4	TruSeq3-PE-2.fa	26.0714
SRR10549966	Sample_47_137	ING_07ta	AT	4	TruSeq3-PE-2.fa	23.3069
SRR10549965	Sample_48_138	ING_08ta	AT	4	TruSeq3-PE-2.fa	20.9171
SRR23282074	25-AA235BA	KAM_01ta	SK	4	TruSeq3-PE-2.fa	34.5888
SRR23282063	26-AA235BB	KAM_02ta	SK	4	TruSeq3-PE-2.fa	34.4543
SRR23281971	27-AA235BF	KAM_03ta	SK	4	TruSeq3-PE-2.fa	38.4625
SRR23281960	28-AA235BH	KAM_04ta	SK	4	TruSeq3-PE-2.fa	47.5012
SRR23281949	29-AA235BL	KAM_05ta	SK	4	TruSeq3-PE-2.fa	48.708
SRR23282219	30-AA235BN	KAM_06ta	SK	4	TruSeq3-PE-2.fa	36.8912
SRR23282207	31-AA235P	KAM_07ta	SK	4	TruSeq3-PE-2.fa	41.0554
SRR23282118	32-AA235R	KAM_08ta	SK	4	TruSeq3-PE-2.fa	38.3564
SRR7637366	KAS_016_1	KAS_01ta	AT	4	adapters300.fasta	16.0371
SRR7637458	KAS_018_1	KAS_02ta	AT	4	adapters300.fasta	17.3973
SRR7637537	KAS_019_1	KAS_03ta	AT	4	adapters300.fasta	19.8423
SRR7637550	KAS_027_1	KAS_04ta	AT	4	adapters300.fasta	12.1839
SRR7637551	KAS_029_1	KAS_05ta	AT	4	adapters300.fasta	16.1085
SRR7637552	KAS_030_1	KAS_06ta	AT	4	adapters300.fasta	20.425
SRR7637553	KAS_031_1	KAS_07ta	AT	4	adapters300.fasta	21.998
SRR7637546	KAS_032_1	KAS_08ta	AT	4	adapters300.fasta	23.9429
SRR8241415	Klet_005_a21	KLE_01ta	PL	4	TruSeq3-PE-2.fa	19.1328
SRR8241413	Klet_005_a18	KLE_02ta	PL	4	TruSeq3-PE-2.fa	15.9395
SRR8241418	Klet_005_a28	KLE_03ta	PL	4	TruSeq3-PE-2.fa	23.0273
#N/A	Klet_001_a08	KLE_04ta	PL	4	TruSeq3-PE-2.fa	15.3158
SRR8241411	Klet_001_a09	KLE_05ta	PL	4	TruSeq3-PE-2.fa	19.0508
SRR8241412	Klet_001_a07	KLE_06ta	PL	4	TruSeq3-PE-2.fa	15.7243
SRR8241414	Klet_001_a10	KLE_07ta	PL	4	TruSeq3-PE-2.fa	15.1375
SRR8241416	Klet_005_a19	KLE_08ta	PL	4	TruSeq3-PE-2.fa	14.0276
SRR8241417	Klet_005_a32	KLE_09ta	PL	4	TruSeq3-PE-2.fa	21.9553
SRR7637547	KOS_001_1	KOS_01ta	AT	4	adapters300.fasta	14.6188
SRR7637548	KOS_005_1	KOS_02ta	AT	4	adapters300.fasta	10.5175
SRR7637549	KOS_007_1	KOS_03ta	AT	4	adapters300.fasta	20.7115
SRR7637542	KOS_008_1	KOS_04ta	AT	4	adapters300.fasta	14.9758
SRR7637543	KOS_010_1	KOS_05ta	AT	4	adapters300.fasta	13.3422
SRR7637294	KOS_011_1	KOS_06ta	AT	4	adapters300.fasta	16.6053
SRR7637293	KOS_012_1	KOS_07ta	AT	4	adapters300.fasta	15.6171
SRR7637292	KOW_001_a04	KOW_01ta	PL	4	adapters300.fasta	12.2143
SRR7637291	KOW_001_a05	KOW_02ta	PL	4	adapters300.fasta	12.2494
SRR7637298	KOW_001_a06	KOW_03ta	PL	4	adapters300.fasta	15.7801
SRR7637297	KOW_001_a07	KOW_04ta	PL	4	adapters300.fasta	19.8371
SRR7637296	KOW_001_a08	KOW_05ta	PL	4	adapters300.fasta	20.4842
SRR7637295	KOW_001_a09	KOW_06ta	PL	4	adapters300.fasta	19.942
SRR7637286	KOW_001_a11	KOW_07ta	PL	4	adapters300.fasta	17.2526
SRR7637285	KOW_001_a12	KOW_08ta	PL	4	adapters300.fasta	11.1959
SRR7637334	LAC_001_c	LAC_01ta	RO	4	adapters300.fasta	15.2943
SRR7637331	LAC_001_d	LAC_02ta	RO	4	adapters300.fasta	18.0479
SRR7637332	LAC_001_f	LAC_03ta	RO	4	adapters300.fasta	17.3504
SRR7637341	LAC_001_i	LAC_04ta	RO	4	adapters300.fasta	21.7598
SRR7637342	LAC_001_l	LAC_05ta	RO	4	adapters300.fasta	18.4205
SRR7637382	LAC_001_p	LAC_06ta	RO	4	adapters300.fasta	20.0027
SRR7637381	LAC_001_r	LAC_07ta	RO	4	adapters300.fasta	21.3387
SRR7637384	LAC_001_t	LAC_08ta	RO	4	adapters300.fasta	17.8161
SRR12778320	Sample_57_147	OPP_01ta	AT	4	TruSeq3-PE-2.fa	23.9813
SRR12778319	Sample_58_148	OPP_02ta	AT	4	TruSeq3-PE-2.fa	24.1291
SRR12778318	Sample_59_149	OPP_03ta	AT	4	TruSeq3-PE-2.fa	22.5508
SRR12778317	Sample_60_150	OPP_04ta	AT	4	TruSeq3-PE-2.fa	22.8452
SRR12778316	Sample_61_151	OPP_05ta	AT	4	TruSeq3-PE-2.fa	26.4707
SRR12778315	Sample_62_152	OPP_06ta	AT	4	TruSeq3-PE-2.fa	23.8877
SRR12778314	Sample_63_153	OPP_07ta	AT	4	TruSeq3-PE-2.fa	20.0225
SRR12778313	Sample_64_154	OPP_08ta	AT	4	TruSeq3-PE-2.fa	21.8019
SRR23282117	AA220I	PAD_01da	RO	2	TruSeq3-PE-2.fa	37.5686
SRR23282116	AA220L	PAD_02da	RO	2	TruSeq3-PE-2.fa	17.0104
SRR23282115	AA220aa	PAD_03da	RO	2	NexteraPE-PE.fa	32.5132
SRR23282114	AA220ad	PAD_04da	RO	2	NexteraPE-PE.fa	38.343
SRR23282113	AA220ae	PAD_05da	RO	2	NexteraPE-PE.fa	30.289
SRR23282112	AA220ai	PAD_06da	RO	2	NexteraPE-PE.fa	30.5682
SRR23282111	AA220aj	PAD_07da	RO	2	NexteraPE-PE.fa	30.6381
SRR23282110	AA220am	PAD_08da	RO	2	NexteraPE-PE.fa	25.1912
SRR23282108	AA220k	PAD_09da	RO	2	NexteraPE-PE.fa	34.0179
SRR23282107	AA220T	PAT_01ta	RO	4	TruSeq3-PE-2.fa	16.5391
SRR23282106	AA220C	PAT_02ta	RO	4	TruSeq3-PE-2.fa	30.1862
SRR23282105	Sample_32-AA220a	PAT_03ta	RO	4	NexteraPE-PE.fa	24.8059
SRR23282104	AA220ak	PAT_04ta	RO	4	NexteraPE-PE.fa	21.6772
SRR23282103	AA220f	PAT_05ta	RO	4	NexteraPE-PE.fa	34.3628
SRR23282102	AA220o	PAT_06ta	RO	4	NexteraPE-PE.fa	29.6792
SRR23282101	AA220q	PAT_07ta	RO	4	NexteraPE-PE.fa	26.2834
SRR12778312	1-AA430a	PER_01ta	AT	4	NexteraPE-PE.fa	22.6763
SRR12778311	2-AA430g	PER_02ta	AT	4	NexteraPE-PE.fa	20.3178
SRR12778309	3-AA430i	PER_03ta	AT	4	NexteraPE-PE.fa	18.4294
SRR12778308	4-AA430k	PER_04ta	AT	4	NexteraPE-PE.fa	25.9938
SRR12778307	5-AA430l	PER_05ta	AT	4	NexteraPE-PE.fa	46.8342
SRR12778306	6-AA430m	PER_06ta	AT	4	NexteraPE-PE.fa	20.7143
SRR12778305	7-AA430n	PER_07ta	AT	4	NexteraPE-PE.fa	22.0348
SRR12778304	8-AA430o	PER_08ta	AT	4	NexteraPE-PE.fa	26.6281
SRR23282100	AA372C	PHD_01da	SK	2	TruSeq3-PE-2.fa	35.4306
SRR23282099	AA372I	PHD_02da	SK	2	TruSeq3-PE-2.fa	29.8078
SRR23282097	AA372G	PHD_03da	SK	2	TruSeq3-PE-2.fa	26.3906
SRR23282096	AA372H	PHD_04da	SK	2	TruSeq3-PE-2.fa	30.4146
SRR23282095	AA372L	PHD_05da	SK	2	TruSeq3-PE-2.fa	19.8385
SRR23282094	AA372B1	PHD_06da	SK	2	TruSeq3-PE-2.fa	21.3197
SRR23282093	AA372B2	PHD_07da	SK	2	TruSeq3-PE-2.fa	27.9791
SRR23282061	AA372E	PHD_08da	SK	2	TruSeq3-PE-2.fa	27.1815
SRR23282059	AA372AA	PHT_01ta	SK	4	TruSeq3-PE-2.fa	34.4198
SRR23282058	AA372AB	PHT_02ta	SK	4	TruSeq3-PE-2.fa	27.135
SRR23282057	AA372AD	PHT_03ta	SK	4	TruSeq3-PE-2.fa	21.8041
SRR23282056	AA372AE	PHT_04ta	SK	4	TruSeq3-PE-2.fa	47.5857
SRR23282054	AA372O	PHT_05ta	SK	4	TruSeq3-PE-2.fa	28.5782
SRR23282053	AA372P	PHT_06ta	SK	4	TruSeq3-PE-2.fa	36.4587
SRR23282052	AA372U	PHT_07ta	SK	4	TruSeq3-PE-2.fa	30.5825
SRR23282051	AA372Y	PHT_08ta	SK	4	TruSeq3-PE-2.fa	27.9879
SRR7637419	RFT_002_1	RFT_01ta	D	4	adapters300.fasta	12.425
SRR7637445	RFT_003_1	RFT_02ta	D	4	adapters300.fasta	19.1068
SRR7637444	RFT_006_1	RFT_03ta	D	4	adapters300.fasta	16.2652
SRR7637443	RFT_008_1	RFT_04ta	D	4	adapters300.fasta	15.5787
SRR7637442	RFT_009_1	RFT_05ta	D	4	adapters300.fasta	16.7988
SRR7637440	RFT_011_1	RFT_06ta	D	4	adapters300.fasta	14.7564
SRR7637439	RFT_012_1	RFT_07ta	D	4	adapters300.fasta	19.8254
SRR7637438	RFT_016_1	RFT_08ta	D	4	adapters300.fasta	7.01708
SRR7637437	RFT_017_1	RFT_09ta	D	4	adapters300.fasta	10.7424
SRR7637436	RFT_023_1	RFT_10ta	D	4	adapters300.fasta	19.5933
SRR7637480	RFT_024_1	RFT_11ta	D	4	adapters300.fasta	7.59027
SRR7637481	RZA_008_1	RZA_01da	RO	2	adapters300.fasta	12.5455
SRR7637478	RZA_010_1	RZA_02da	RO	2	adapters300.fasta	13.5223
SRR7637479	RZA_013_1	RZA_03da	RO	2	adapters300.fasta	13.6586
SRR7637484	RZA_017_1	RZA_04da	RO	2	adapters300.fasta	11.9251
SRR7637485	RZA_018_1	RZA_05da	RO	2	adapters300.fasta	15.7075
SRR7637482	RZA_019_1	RZA_06da	RO	2	adapters300.fasta	12.5197
SRR7637483	RZA_019_2	RZA_07da	RO	2	adapters300.fasta	10.3815
SRR7637472	RZA_024_1	RZA_08da	RO	2	adapters300.fasta	11.7339
SRR7637473	RZA_025_1	RZA_09da	RO	2	adapters300.fasta	11.1178
SRR7637507	SCH_001_a	SCH_01ta	AT	4	adapters300.fasta	7.72844
SRR7637506	SCH_001_b	SCH_02ta	AT	4	adapters300.fasta	7.63171
SRR7637509	SCH_001_c	SCH_03ta	AT	4	adapters300.fasta	11.5823
SRR7637508	SCH_001_d	SCH_04ta	AT	4	adapters300.fasta	12.4898
SRR7637511	SCH_001_f	SCH_05ta	AT	4	adapters300.fasta	11.7163
SRR7637510	SCH_001_g	SCH_06ta	AT	4	adapters300.fasta	11.3489
SRR7637513	SCH_001_h	SCH_07ta	AT	4	adapters300.fasta	11.7145
SRR7637533	SPI_002_1	SPI_01ta	SK	4	adapters300.fasta	13.9164
SRR7637534	SPI_004_1	SPI_02ta	SK	4	adapters300.fasta	16.8157
SRR7637527	SPI_005_1	SPI_03ta	SK	4	adapters300.fasta	16.7622
SRR7637528	SPI_014_1	SPI_04ta	SK	4	adapters300.fasta	15.2341
SRR7637529	SPI_016_1	SPI_05ta	SK	4	adapters300.fasta	17.6424
SRR7637530	SPI_022_1	SPI_06ta	SK	4	adapters300.fasta	20.1804
SRR7637535	SPI_025_1	SPI_07ta	SK	4	adapters300.fasta	18.638
SRR7637536	SPI_026_1	SPI_08ta	SK	4	adapters300.fasta	16.8807
SRR7637276	SPI_027_1	SPI_09ta	SK	4	adapters300.fasta	21.4675
SRR7637275	SPI_029_1	SPI_10ta	SK	4	adapters300.fasta	16.4136
SRR7637274	SPI_030_1	SPI_11ta	SK	4	adapters300.fasta	15.4544
SRR7637273	SPI_031_1	SPI_12ta	SK	4	adapters300.fasta	15.7823
SRR7637280	SPI_034_1	SPI_13ta	SK	4	adapters300.fasta	18.0008
SRR12778303	Sample_25_70	STG_01ta	PL	4	TruSeq3-PE-2.fa	22.4443
SRR12778302	Sample_26_74	STG_02ta	PL	4	TruSeq3-PE-2.fa	24.6425
SRR12778301	Sample_27_78	STG_03ta	PL	4	TruSeq3-PE-2.fa	21.7259
SRR12778300	Sample_28_82	STG_04ta	PL	4	TruSeq3-PE-2.fa	20.2547
SRR12778298	Sample_29_86	STG_05ta	PL	4	TruSeq3-PE-2.fa	21.831
SRR12778297	Sample_30_90	STG_06ta	PL	4	TruSeq3-PE-2.fa	23.9383
SRR12778296	Sample_31_91	STG_07ta	PL	4	TruSeq3-PE-2.fa	15.9926
SRR12778295	Sample_32_92	STG_08ta	PL	4	TruSeq3-PE-2.fa	20.9441
SRR23469345	AAr-A	SUB_01da	SK	2	TruSeq3-PE-2.fa	84.8461
SRR23469343	AAr-B	SUB_02da	SK	2	TruSeq3-PE-2.fa	74.9647
SRR23469341	AAr-C	SUB_03da	SK	2	TruSeq3-PE-2.fa	71.9881
SRR23469339	AAr-D	SUB_04da	SK	2	TruSeq3-PE-2.fa	91.7126
SRR10549920	AAr-E	SUB_05da	SK	2	TruSeq3-PE-2.fa	104.948
SRR10549909	AAr-F	SUB_06da	SK	2	TruSeq3-PE-2.fa	93.0259
SRR23469337	AAr-G	SUB_07da	SK	2	TruSeq3-PE-2.fa	79.9771
SRR23469335	AAr-I	SUB_08da	SK	2	TruSeq3-PE-2.fa	100.202
SRR10550007	AAr-L	SUB_10da	SK	2	TruSeq3-PE-2.fa	106.118
SRR10549996	AAr-M	SUB_11da	SK	2	TruSeq3-PE-2.fa	120.01
SRR10549994	AAr-N	SUB_12da	SK	2	TruSeq3-PE-2.fa	98.5653
SRR23469395	AAr-O	SUB_13da	SK	2	TruSeq3-PE-2.fa	89.141
SRR10549993	AAr-P	SUB_14da	SK	2	TruSeq3-PE-2.fa	108.118
SRR10549992	AAr-Q	SUB_15da	SK	2	TruSeq3-PE-2.fa	92.4252
SRR23469393	AAr-R	SUB_16da	SK	2	TruSeq3-PE-2.fa	81.1596
SRR23469391	AAr-S	SUB_17da	SK	2	TruSeq3-PE-2.fa	61.2305
SRR10549991	AAr-T	SUB_18da	SK	2	TruSeq3-PE-2.fa	95.9963
SRR7637434	GST_013_1	SWA_01ta	D	4	adapters300.fasta	20.499
SRR7637433	GST_014_1	SWA_02ta	D	4	adapters300.fasta	20.6074
SRR7637432	GST_015_1	SWA_03ta	D	4	adapters300.fasta	11.676
SRR7637431	GST_017_1	SWA_04ta	D	4	adapters300.fasta	11.704
SRR7637430	GST_019_1	SWA_05ta	D	4	adapters300.fasta	17.122
SRR7637390	GST_025_1	SWA_06ta	D	4	adapters300.fasta	8.54571
SRR7637389	GST_026_1	SWA_07ta	D	4	adapters300.fasta	14.4097
SRR7637402	GST_029_1	SWA_08ta	D	4	adapters300.fasta	9.15414
SRR827449	SRR827449	SWA_09ta	D	4	adapters300.fasta	24.0434
SRR827450	SRR827450	SWA_10ta	D	4	adapters300.fasta	26.387
SRR7637394	TBG_001_1	TBG_01ta	D	4	adapters300.fasta	27.8669
SRR7637395	TBG_004_1	TBG_02ta	D	4	adapters300.fasta	18.3988
SRR7637494	TBG_017_1	TBG_03ta	D	4	adapters300.fasta	18.2256
SRR7637490	TBG_021_1	TBG_04ta	D	4	adapters300.fasta	14.2268
SRR7637501	TBG_022_1	TBG_05ta	D	4	adapters300.fasta	16.091
SRR23800527	TBG_deep	TBG_06ta	D	4	adapters300.fasta	82.0726
SRR10549949	66-AA330I	TIS_01ta	RO	4	TruSeq3-PE-2.fa	25.0969
SRR10549950	65-AA330H	TIS_02ta	RO	4	TruSeq3-PE-2.fa	46.1278
SRR10549948	67-AA330J	TIS_03ta	RO	4	TruSeq3-PE-2.fa	46.0855
SRR10549947	68-AA330O	TIS_04ta	RO	4	TruSeq3-PE-2.fa	27.3545
SRR10549954	30-AA330g	TIS_05ta	RO	4	TruSeq3-PE-2.fa	50.0718
SRR10549951	32-AA330p	TIS_06ta	RO	4	TruSeq3-PE-2.fa	49.7527
SRR10549952	31-AA330m	TIS_07ta	RO	4	TruSeq3-PE-2.fa	47.6843
SRR10549955	29-AA330d	TIS_08ta	RO	4	TruSeq3-PE-2.fa	52.3628
SRR7637500	TKO_001_a	TKO_01ta	SK	4	adapters300.fasta	23.0106
SRR7637503	TKO_001_h	TKO_02ta	SK	4	adapters300.fasta	22.7274
SRR7637502	TKO_001_m	TKO_03ta	SK	4	adapters300.fasta	19.1481
SRR7637505	TKO_001_n	TKO_04ta	SK	4	adapters300.fasta	20.8061
SRR7637504	TKO_001_o	TKO_05ta	SK	4	adapters300.fasta	21.5119
SRR7637396	TKO_001_p	TKO_06ta	SK	4	adapters300.fasta	21.621
SRR7637388	TKO_001_q	TKO_07ta	SK	4	adapters300.fasta	20.1055
SRR7637554	TKO_001_t	TKO_08ta	SK	4	adapters300.fasta	22.7937
SRR7637470	TRD_001_ba	TRD_02da	SK	2	adapters300.fasta	5.9989
SRR7637471	TRD_001_bs	TRD_03da	SK	2	adapters300.fasta	12.0311
SRR7637476	TRD_001_m	TRD_04da	SK	2	adapters300.fasta	19.0184
SRR7637477	TRD_001_n	TRD_05da	SK	2	adapters300.fasta	16.178
SRR7637474	TRD_001_p	TRD_06da	SK	2	adapters300.fasta	18.7421
SRR7637422	TRT_001_bd	TRT_01ta	SK	4	adapters300.fasta	7.53913
SRR7637288	TRT_001_bk	TRT_02ta	SK	4	adapters300.fasta	9.68425
SRR7637287	TRT_001_co	TRT_03ta	SK	4	adapters300.fasta	9.58109
SRR7637427	TRT_001_dj	TRT_04ta	SK	4	adapters300.fasta	5.29805
SRR7637424	TRT_001_u	TRT_05ta	SK	4	adapters300.fasta	18.0997
SRR7637387	TRT_001_v	TRT_06ta	SK	4	adapters300.fasta	21.8978
SRR7637488	TRT_001_w	TRT_07ta	SK	4	adapters300.fasta	22.5734
SRR7637544	TRT_001_x	TRT_08ta	SK	4	adapters300.fasta	27.1365
SRR7637560	TRD_001_a	TRT_09ta	SK	4	adapters300.fasta	22.4909
SRR7637545	TZI_001_1	TZI_01ta	RO	4	adapters300.fasta	14.5505
SRR7637538	TZI_003_1	TZI_02ta	RO	4	adapters300.fasta	10.5846
SRR7637539	TZI_007_1	TZI_03ta	RO	4	adapters300.fasta	11.2446
SRR7637540	TZI_008_1	TZI_04ta	RO	4	adapters300.fasta	7.19616
SRR7637541	TZI_013_1	TZI_05ta	RO	4	adapters300.fasta	12.0165
SRR7637497	TZI_018_1	TZI_06ta	RO	4	adapters300.fasta	11.0291
SRR7637561	TZI_021_1	TZI_07ta	RO	4	adapters300.fasta	10.7625
SRR7637374	TZI_027_1	TZI_08ta	RO	4	adapters300.fasta	9.3277
SRR7637373	TZI_031_1	TZI_09ta	RO	4	adapters300.fasta	10.8085
SRR2040834	SRR2040834	TZI_10ta	RO	4	adapters300.fasta	13.3536
SRR7637376	VEL_001_a	VEL_01da	SK	2	adapters300.fasta	17.5346
SRR7637375	VEL_001_b	VEL_02da	SK	2	adapters300.fasta	19.2211
SRR7637370	VEL_001_d	VEL_03da	SK	2	adapters300.fasta	16.8086
SRR7637369	VEL_001_e	VEL_04da	SK	2	adapters300.fasta	16.9194
SRR7637372	VEL_001_k	VEL_05da	SK	2	adapters300.fasta	19.0198
SRR7637371	VEL_001_l	VEL_06da	SK	2	adapters300.fasta	18.736
SRR7637368	VEL_001_n	VEL_07da	SK	2	adapters300.fasta	18.0804
SRR7637367	VEL_001_o	VEL_08da	SK	2	adapters300.fasta	22.8381
SRR3111444	SRR3111444	VEL_09da	SK	2	adapters300.fasta	25.0437
SRR7637329	VID_001_a	VID_01da	RO	2	adapters300.fasta	6.10172
SRR7637330	VID_001_b	VID_02da	RO	2	adapters300.fasta	16.2248
SRR7637327	VID_001_c	VID_03da	RO	2	adapters300.fasta	13.561
SRR7637328	VID_001_e	VID_04da	RO	2	adapters300.fasta	13.9395
SRR7637325	VID_001_k	VID_05da	RO	2	adapters300.fasta	15.701
SRR7637326	VID_001_m	VID_06da	RO	2	adapters300.fasta	15.8888
SRR7637323	VID_001_n	VID_07da	RO	2	adapters300.fasta	16.7648
SRR7637324	VID_001_o	VID_08da	RO	2	adapters300.fasta	20.1415
SRR12778285	49_139	VOR_01ta	AT	4	TruSeq3-PE-2.fa	26.8447
SRR12778284	50_140	VOR_02ta	AT	4	TruSeq3-PE-2.fa	24.4923
SRR12778283	51_141	VOR_03ta	AT	4	TruSeq3-PE-2.fa	25.4898
SRR12778282	52_142	VOR_04ta	AT	4	TruSeq3-PE-2.fa	21.3001
SRR12778281	53_143	VOR_05ta	AT	4	TruSeq3-PE-2.fa	18.5194
SRR12778280	54_144	VOR_06ta	AT	4	TruSeq3-PE-2.fa	20.274
SRR12778279	55_145	VOR_07ta	AT	4	TruSeq3-PE-2.fa	22.9027
SRR12778278	56_146	VOR_08ta	AT	4	TruSeq3-PE-2.fa	23.568
SRR10549981	16-AA300a	WIL_01ta	AT	4	TruSeq3-PE-2.fa	51.472
SRR10549980	17-AA300b	WIL_02ta	AT	4	TruSeq3-PE-2.fa	50.9362
SRR10549979	18-AA300h	WIL_03ta	AT	4	TruSeq3-PE-2.fa	44.7965
SRR10549978	19-AA300i	WIL_04ta	AT	4	TruSeq3-PE-2.fa	57.3154
SRR10549977	20-AA300j	WIL_05ta	AT	4	TruSeq3-PE-2.fa	50.4532
SRR10549976	26-AA300g	WIL_06ta	AT	4	TruSeq3-PE-2.fa	54.6782
SRR10549974	27-AA300p	WIL_07ta	AT	4	TruSeq3-PE-2.fa	41.5186
SRR10549973	28-AA300t	WIL_08ta	AT	4	TruSeq3-PE-2.fa	42.4889
SRR8241451	Zapa_002_a01	ZAP_01ta	SK	4	adapters300.fasta	13.4003
SRR7637451	ZAP_001_a03	ZAP_02ta	SK	4	adapters300.fasta	9.21039
SRR8241455	Zapa_002_a05	ZAP_03ta	SK	4	adapters300.fasta	13.3531
SRR7637450	ZAP_001_a05	ZAP_04ta	SK	4	adapters300.fasta	13.3531
SRR7637449	ZAP_001_a06	ZAP_05ta	SK	4	adapters300.fasta	13.9774
SRR7637448	ZAP_001_a07	ZAP_06ta	SK	4	adapters300.fasta	14.1197
SRR8241422	Zapa_008_a19	ZAP_07ta	SK	4	adapters300.fasta	12.6282
SRR7637423	ZAP_001_a11	ZAP_08ta	SK	4	adapters300.fasta	12.7025
SRR10550009	10-AA090pc	ZEP_01da	SK	2	TruSeq3-PE-2.fa	57.9781
SRR10550008	11-AA090pd	ZEP_02da	SK	2	TruSeq3-PE-2.fa	43.4168
SRR23469389	1-AA090ab	ZEP_03da	SK	2	TruSeq3-PE-2.fa	45.098
SRR10549986	2-AA090ai	ZEP_04da	SK	2	TruSeq3-PE-2.fa	43.8285
SRR10549975	3-AA090ag	ZEP_05da	SK	2	TruSeq3-PE-2.fa	30.575
SRR10549964	4-AA090aq	ZEP_06da	SK	2	TruSeq3-PE-2.fa	44.9219
SRR10549953	5-AA090ar	ZEP_07da	SK	2	TruSeq3-PE-2.fa	46.736
SRR10549942	81-AA090PG	ZEP_08da	SK	2	TruSeq3-PE-2.fa	29.9941
SRR23469387	82-AA090PB	ZEP_09da	SK	2	TruSeq3-PE-2.fa	30.8999
SRR23469385	83-AA090PH	ZEP_10da	SK	2	TruSeq3-PE-2.fa	40.5352
SRR23469383	84-AA090PE	ZEP_11da	SK	2	TruSeq3-PE-2.fa	36.1452
SRR10549931	85-AA090PF	ZEP_12da	SK	2	TruSeq3-PE-2.fa	51.1266
SRR23469381	9-AA090pa	ZEP_13da	SK	2	TruSeq3-PE-2.fa	60.5826

## Sheet: Table S3
Table S3: Candidate cuticle-related genes in Arabidopsis lyrata. AL: gene identifier according to the A. lyrata reference genome annotation (Rawat et al., 2015). AT: gene identifier in A. thaliana, according to TAIR. AT Gene description: functional description according to the TAIR, AT Primary Gene Symbol: gene common name according to the TAIR.
AL	AT	AT Gene description	AT Primary Gene Symbol
AL1G11400	AT1G01120	Encodes a condensing enzyme KCS1 (3-ketoacyl-CoA synthase 1) which is involved in the critical fatty acid elongation process in wax biosynthesis.	3-KETOACYL-COA SYNTHASE 1 (KCS1)
AL1G10780	AT1G01600	Encodes a member of the CYP86A subfamily of cytochrome p450 genes. Expressed significantly at highest level in mature stems and flowers.	CYTOCHROME P450, FAMILY 86, SUBFAMILY A, POLYPEPTIDE 4 (CYP86A4)
AL1G10770	AT1G01610	bifunctional sn-glycerol-3-phosphate 2-O-acyltransferase/phosphatase. Involved in cutin assembly and is functionally redundant with GPAT8.	GLYCEROL-3-PHOSPHATE SN-2-ACYLTRANSFERASE 4 (GPAT4)
AL1G10020	AT1G02190	Fatty acid hydroxylase superfamily;(source:Araport11)	ECERIFERUM1-LIKE1 (CER1-L1)
AL1G56730	AT1G02190	Fatty acid hydroxylase superfamily;(source:Araport11)	ECERIFERUM1-LIKE1 (CER1-L1)
AL1G56780	AT1G02190	Fatty acid hydroxylase superfamily;(source:Araport11)	ECERIFERUM1-LIKE1 (CER1-L1)
AL2G22020	AT1G02190	Fatty acid hydroxylase superfamily;(source:Araport11)	ECERIFERUM1-LIKE1 (CER1-L1)
AL1G10010	AT1G02205	Expression of the CER1 gene associated with production of stem epicuticular wax and pollen fertility. Biochemical studies showed that cer1 mutants are blocked in the conversion of stem wax C30 aldehydes to C29 alkanes, and they also lack the secondary alcohols and ketones. These suggested the CER1 protein is an aldehyde decarbonylase, but the exact molecular function of this protein remains to be…	ECERIFERUM 1 (CER1)
AL1G13820	AT1G04220	Encodes KCS2, a member of the 3-ketoacyl-CoA synthase family involved in the biosynthesis of VLCFA (very long chain fatty acids).	3-KETOACYL-COA SYNTHASE 2 (KCS2)
AL1G18940	AT1G08510	Encodes an acyl-acyl carrier protein thioesterase. Hydrolyzes primarily saturated acyl-ACPs with chain lengths that vary between 8 and 18 carbons. Involved in saturated fatty acid synthesis. Nuclear-encoded, plastid-targeted globular protein that is functional as dimer.	FATTY ACYL-ACP THIOESTERASES B (FATB)
AL1G27460	AT1G15360	Encodes a member of the ERF (ethylene response factor) subfamily B-6 of ERF/AP2 transcription factor family. The protein contains one AP2 domain. There are 12 members in this subfamily including RAP2.11. This gene is involved in wax biosynthesis. Over-expression of the gene results in glossy leaf phenotype and increased drought tolerance. Two closely related genes, AT5G25390 and AT5G11190 have si…	SHINE 1 (SHN1)
AL1G30200	AT1G17840	Encodes a plasma membrane-localized ATP-binding cassette transporter, that is required for cutin transport to the extracellular matrix. The mRNA is cell-to-cell mobile.	ATP-BINDING CASSETTE G11 (ABCG11)
AL1G32190	AT1G19440	Encodes KCS4, a member of the 3-ketoacyl-CoA synthase family involved in the biosynthesis of VLCFA (very long chain fatty acids).	3-KETOACYL-COA SYNTHASE 4 (KCS4)
AL1G41440	AT1G27950	Encodes LTPG1, a lipid transfer protein with a predicted GPI (glycosylphosphatidylinositol)-anchor domain. Localized in the plasma membrane. Disruption of the LTPG1 gene causes alterations of cuticular lipid composition, but no significant changes on total wax and cutin monomer loads are seen. The mRNA is cell-to-cell mobile.	GLYCOSYLPHOSPHATIDYLINOSITOL-ANCHORED LIPID PROTEIN TRANSFER 1 (LTPG1)
AL1G56590	AT1G49430	Encodes a long chain acyl-CoA synthetase that catalyzes the synthesis of omega-hydroxy fatty acyl-CoA intermediates in the pathway to cutin synthesis. Required for repression of lateral root formation.	LONG-CHAIN ACYL-COA SYNTHETASE 2 (LACS2)
AL1G59350	AT1G51460	ABCG13 encodes a member of the ATP-binding cassette (ABC) transporter family protein. Mutants show defects in petal elongation resulting in a folded petal phenotype.	ATP-BINDING CASSETTE G13 (ABCG13)
AL1G59390	AT1G51500	Encodes an ABC transporter involved in cuticular wax biosynthesis. Lines carrying recessive mutations in this locus have weakly glaucous stem surface, and relative elevated secondary alcohols and ketones.	ATP-BINDING CASSETTE G12 (ABCG12)
AL1G63290	AT1G55250	Encodes one of two orthologous E3 ubiquitin ligases in Arabidopsis that are involved in monoubiquitination of histone H2B.	HISTONE MONO-UBIQUITINATION 2 (HUB2)
AL1G67440	AT1G57750	Encodes a CYP96A15, midchain alkane hydroxylase, involved in cuticular wax biosynthesis.	CYTOCHROME P450, FAMILY 96, SUBFAMILY A, POLYPEPTIDE 15 (CYP96A15)
AL1G67500	AT1G57750	Encodes a CYP96A15, midchain alkane hydroxylase, involved in cuticular wax biosynthesis.	CYTOCHROME P450, FAMILY 96, SUBFAMILY A, POLYPEPTIDE 15 (CYP96A15)
AL2G11500	AT1G63710	Encodes a member of the CYP86A subfamily of cytochrome p450 genes. Expressed at highest level in mature stems and flowers.	CYTOCHROME P450, FAMILY 86, SUBFAMILY A, POLYPEPTIDE 7 (CYP86A7)
AL2G11520	AT1G63710	Encodes a member of the CYP86A subfamily of cytochrome p450 genes. Expressed at highest level in mature stems and flowers.	CYTOCHROME P450, FAMILY 86, SUBFAMILY A, POLYPEPTIDE 7 (CYP86A7)
AL2G10450	AT1G64400	AMP-dependent synthetase and ligase family protein;(source:Araport11)	LONG-CHAIN ACYL-COA SYNTHETASE 3 (LACS3)
AL1G56690	AT1G64670	Encodes a epidermally expressed extracellular protein that likely functions as an alpha-beta hydrolase and is required for normal cuticle formation. Homozygous mutant plants are dwarfed and have abnormal leaves, collapsed cells, reduced numbers of trichomes. The specific role of BDG is unclear: it may function in cutin biosynthesis or as a cross-linking enzyme in the cell wall itself.	BODYGUARD1 (BDG1)
AL2G10090	AT1G64670	Encodes a epidermally expressed extracellular protein that likely functions as an alpha-beta hydrolase and is required for normal cuticle formation. Homozygous mutant plants are dwarfed and have abnormal leaves, collapsed cells, reduced numbers of trichomes. The specific role of BDG is unclear: it may function in cutin biosynthesis or as a cross-linking enzyme in the cell wall itself.	BODYGUARD1 (BDG1)
AL2G26430	AT1G67730	Encodes one of the two Arabidopsis homologues to YBR159w encoding a S. cerevisiae beta-ketoacyl reductase (KCR), which catalyzes the first reduction during VLCFA (very long chain fatty acids, >18 carbon) elongation: KCR1 (At1g67730), KCR2 (At1g24470). Complementation of the yeast ybr159Delta mutant demonstrated that the two KCR proteins are divergent and that only AtKCR1 can restore heterologous …	BETA-KETOACYL REDUCTASE 1 (KCR1)
AL2G27430	AT1G68530	Encodes KCS6, a member of the 3-ketoacyl-CoA synthase family involved in the biosynthesis of VLCFA (very long chain fatty acids).	3-KETOACYL-COA SYNTHASE 6 (KCS6)
AL2G32720	AT1G72970	Originally identified as a mutation that causes floral organs to fuse together. About 10-20% of mutants also have defects in ovules. Mutants have reduced fertility most likely as because of fusions that pistil emergence. The protein has similarity to the mandelonitrile lyase family of FAD containing oxidoreductases and is predicted to be secreted (SignalP).It is expressed in all tissue layers of …	HOTHEAD (HTH)
AL4G18830	AT2G26250	epidermis-specific, encodes KCS10, a putative 3-ketoacyl-CoA synthase. probably involved in the synthesis of long-chain lipids found in the cuticle.	3-KETOACYL-COA SYNTHASE 10 (KCS10)
AL4G20150	AT2G26910	Encodes a member of the PLEIOTROPIC DRUG RESISTANCE family of ATP binding cassette transporters. Required for the formation of a functional cuticle.	ATP-BINDING CASSETTE G32 (ABCG32)
AL4G23200	AT2G28670	Encodes a protein of unknown function that is involved in formation of the casparian strip. ESB1 is localized to the casparian strip and this localization is depended on CASP1 and 2. esb1 mutants have increased levels of suberin, disordered casparian strip and altered levels of several ions in their leaves.	ENHANCED SUBERIN 1 (ESB1)
AL4G28160	AT2G32720	Participates with ELO2 in VLCFA synthesis.	CYTOCHROME B5 ISOFORM B (CB5-B)
AL4G33730	AT2G37360	Belongs to a clade of five Arabidopsis thaliana ABCG half-transporters that are required for synthesis of an effective suberin barrier in roots and seed coats (ABCG2, ABCG6, and ABCG20) and for synthesis of an intact pollen wall (ABCG1 and ABCG16).	ATP-BINDING CASSETTE G2 (ABCG2)
AL4G34630	AT2G37700	Fatty acid hydroxylase superfamily;(source:Araport11)
AL4G35110	AT2G38110	bifunctional sn-glycerol-3-phosphate 2-O-acyltransferase/phosphatase. Involved in cutin assembly.	GLYCEROL-3-PHOSPHATE SN-2-ACYLTRANSFERASE 6 (GPAT6)
AL4G36690	AT2G39350	Belongs to a clade of five Arabidopsis thaliana ABCG half-transporters that are required for synthesis of an effective suberin barrier in roots and seed coats (ABCG2, ABCG6, and ABCG20) and for synthesis of an intact pollen wall (ABCG1 and ABCG16).	ATP-BINDING CASSETTE G1 (ABCG1)
AL4G45190	AT2G45970	Encodes a member of the CYP86A subfamily of cytochrome p450 genes. Expressed at moderate levels in flowers, leaves, roots and stems.Mutant seeds have reduced seed longevity, higher tetrazolium salt uptake and reduction, and reduced lipid polyester barriers (PMID:32519347).	CYTOCHROME P450, FAMILY 86, SUBFAMILY A, POLYPEPTIDE 8 (CYP86A8)
AL4G46790	AT2G47240	Encodes an acyl-CoA synthetase that acts on long-chain and very-long-chain fatty acids, involved in cuticular wax and cutin biosynthesis The mRNA is cell-to-cell mobile.	LONG-CHAIN ACYL-COA SYNTHASE 1 (LACS1)
AL4G46800	AT2G47240	Encodes an acyl-CoA synthetase that acts on long-chain and very-long-chain fatty acids, involved in cuticular wax and cutin biosynthesis The mRNA is cell-to-cell mobile.	LONG-CHAIN ACYL-COA SYNTHASE 1 (LACS1)
AL3G11120	AT3G01140	Encodes a MIXTA-like MYB gene NOECK (NOK). Loss of function mutations show an increased number of branchpoints in leaf trichomes suggesting a role in negative regulation of trichome branching.	MYB DOMAIN PROTEIN 106 (MYB106)
AL3G11970	AT3G02590	Fatty acid hydroxylase superfamily protein;(source:Araport11)
AL3G12400	AT3G02940	Encodes a putative transcription factor (MYB107).	MYB DOMAIN PROTEIN 107 (MYB107)
AL3G14260	AT3G04290	Li-tolerant lipase 1;(source:Araport11)	LI-TOLERANT LIPASE 1 (LTL1)
AL3G16230	AT3G05600	Encodes a cytosolic epoxide hydrolase capable of acting on 9,10-epoxystearic acid and on 12,13- epoxyoctadec-9-enoic acid that is involved in the synthesis of poly-hydroxylated cutin monomers.	EPOXIDE HYDROLASE 1 (ATEH1)
AL3G22000	AT3G10570	member of CYP77A	CYTOCHROME P450, FAMILY 77, SUBFAMILY A, POLYPEPTIDE 6 (CYP77A6)
AL3G22960	AT3G11430	sn-glycerol-3-phosphate 2-O-acyltransferas, involved in the biosynthesis of suberin polyester.	GLYCEROL-3-PHOSPHATE SN-2-ACYLTRANSFERASE 5 (GPAT5)
AL3G23590	AT3G11980	Similar to fatty acid reductases.	MALE STERILITY 2 (MS2)
AL3G38830	AT3G23840	Plant natriuretic peptide (PNP); hormone peptide that participate in the regulation of ions and water homeostasis in plants. The presence of AtPNP-R1 is required to induce plant stomatal aperture.	CER26-LIKE (CER26-LIKE)
AL520U10010	AT3G23840	Plant natriuretic peptide (PNP); hormone peptide that participate in the regulation of ions and water homeostasis in plants. The presence of AtPNP-R1 is required to induce plant stomatal aperture.	CER26-LIKE (CER26-LIKE)
AL5G18690	AT3G28910	Encodes a MYB family transcriptional regulator.It is a a positive regulator of the pathogen-induced hypersensitive response and of brassinosteroid and abscisic acid signaling and a negative regulator of photomorphogenesis. Accumulation of MYB30 is light regulated and activity is modulated by SUMOlaytion. MYB30 can for complexes with different bHLH components to regulate expression of different pa…	MYB DOMAIN PROTEIN 30 (MYB30)
AL5G21690	AT3G43720	Bifunctional inhibitor/lipid-transfer protein/seed storage 2S albumin superfamily protein;(source:Araport11)	GLYCOSYLPHOSPHATIDYLINOSITOL-ANCHORED LIPID PROTEIN TRANSFER 2 (LTPG2)
AL5G22680	AT3G44540	Encodes a member of the eight-member gene family encoding alcohol-forming fatty acyl-CoA reductases (FARs) identified in Arabidopsis thaliana. Three of the FARs, FAR1 (At5g22500), FAR4 (At3g44540) and FAR5 (At3g44550), are shown to generate the fatty alcohols found in root, seed coat, and wound-induced leaf tissue. The mRNA is cell-to-cell mobile.	FATTY ACID REDUCTASE 4 (FAR4)
AL5G22700	AT3G44550	Encodes a member of the eight-member gene family encoding alcohol-forming fatty acyl-CoA reductases (FARs) identified in Arabidopsis thaliana. Three of the FARs, FAR1 (At5g22500), FAR4 (At3g44540) and FAR5 (At3g44550), are shown to generate the fatty alcohols found in root, seed coat, and wound-induced leaf tissue. The mRNA is cell-to-cell mobile.	FATTY ACID REDUCTASE 5 (FAR5)
AL5G22710	AT3G44550	Encodes a member of the eight-member gene family encoding alcohol-forming fatty acyl-CoA reductases (FARs) identified in Arabidopsis thaliana. Three of the FARs, FAR1 (At5g22500), FAR4 (At3g44540) and FAR5 (At3g44550), are shown to generate the fatty alcohols found in root, seed coat, and wound-induced leaf tissue. The mRNA is cell-to-cell mobile.	FATTY ACID REDUCTASE 5 (FAR5)
AL5G26880	AT3G47600	Encodes a putative transcription factor (MYB94).	MYB DOMAIN PROTEIN 94 (MYB94)
AL5G28200	AT3G48720	Encodes a hydroxycinnamoyl-CoA: v-hydroxy fatty acid transferase involved in cutin synthesis. Mutants are almost devoid of ferulic acid.	DEFICIENT IN CUTIN FERULATE (DCF)
AL5G34430	AT3G53510	Belongs to a clade of five Arabidopsis thaliana ABCG half-transporters that are required for synthesis of an effective suberin barrier in roots and seed coats (ABCG2, ABCG6, and ABCG20) and for synthesis of an intact pollen wall (ABCG1 and ABCG16). Phloem-expressed and plasma membrane-localized jasmonate transporter which together with JAT3 and GLR3.3 involved in regulating long-distance transloc…	ATP-BINDING CASSETTE G20 (ABCG20)
AL5G36500	AT3G55360	Enoyl-CoA reductase is involved in all very long chain fatty acids (VLCFA) elongation reactions that are required for cuticular wax, storage lipid and sphingolipid metabolism. The protein is located in the ER, but in contrast to its yeast homolog TSC13 is not particularly enriched in the nuclear envelope-vacuole junction. Mutants in this gene show abnormal organ morphology and stem glossiness. Ce…	ECERIFERUM 10 (CER10)
AL5G42770	AT3G60500	Encodes a 3'-5' exoribonuclease, positively regulates CER3 transcription, involved in cuticular wax biosynthesis.	ECERIFERUM 7 (CER7)
AL5G43390	AT3G61150	Encodes a homeobox-leucine zipper family protein belonging to the HD-ZIP IV family.	HOMEODOMAIN GLABROUS 1 (HDG1)
AL6G53070	AT4G00360	Encodes a member of the CYP86A subfamily of cytochrome p450 genes. Expressed at moderate levels in flowers, leaves, roots and stems.	CYTOCHROME P450, FAMILY 86, SUBFAMILY A, POLYPEPTIDE 2 (CYP86A2)
AL6G53050	AT4G00400	bifunctional sn-glycerol-3-phosphate 2-O-acyltransferase/phosphatase. Involved in cutin assembly and is functionally redundant with GPAT4.	GLYCEROL-3-PHOSPHATE SN-2-ACYLTRANSFERASE 8 (GPAT8)
AL6G52740	AT4G00730	Encodes a homeodomain protein of the HD-GLABRA2 group. Involved in the accumulation of anthocyanin and in root development. Loss of function mutants have increased cell wall polysaccharide content.	ANTHOCYANINLESS 2 (ANL2)
AL7G42680	AT4G13840	HXXXD-type acyl-transferase family protein;(source:Araport11)	ECERIFERUM 26 (CER26)
AL7G29510	AT4G23850	Encodes a long chain acyl CoA synthetase that catalyzes the addition of CoA onto IBA, the first step in its &#946;-oxidation.	LONG-CHAIN ACYL-COA SYNTHETASE 4 (LACS4)
AL7G29150	AT4G24140	alpha/beta-Hydrolases superfamily protein;(source:Araport11)
AL7G28710	AT4G24510	Encodes a component of the fatty acid elongation machinery required for C28 to C30 fatty acid elongation. It does not require the acyltransferase catalytic site for biological function.	ECERIFERUM 2 (CER2)
AL7G24480	AT4G28110	Member of the R2R3 factor gene family. Expression is induced in response to desiccation, ABA and salt treatment. Overexpression of Myb41 results in abnormal cuticle development and decreased cell expansion.	MYB DOMAIN PROTEIN 41 (MYB41)
AL5G22610	AT4G33790	Encodes an alcohol-forming fatty acyl-CoA reductase, involved in cuticular wax biosynthesis. Lines carrying recessive mutations are deficient in primary alcohol and have glossy stem surfaces.	ECERIFERUM 4 (CER4)
AL7G17670	AT4G33790	Encodes an alcohol-forming fatty acyl-CoA reductase, involved in cuticular wax biosynthesis. Lines carrying recessive mutations are deficient in primary alcohol and have glossy stem surfaces.	ECERIFERUM 4 (CER4)
AL7G17290	AT4G34100	Encodes a putative E3 ubiquitin ligase that is involved in cuticular wax biosynthesis and regulates 3-hydroxy-3-methylglutaryl-CoA reductase (HMGR) activity. HMGR catalyzes the major rate-limiting step of the mevalonic acid (MVA) pathway from which sterols and other isoprenoids are synthesized. Lines carrying a recessive mutation in this locus have reduced chain-length distribution, weakly glauco…	ECERIFERUM 9 (CER9)
AL7G17300	AT4G34100	Encodes a putative E3 ubiquitin ligase that is involved in cuticular wax biosynthesis and regulates 3-hydroxy-3-methylglutaryl-CoA reductase (HMGR) activity. HMGR catalyzes the major rate-limiting step of the mevalonic acid (MVA) pathway from which sterols and other isoprenoids are synthesized. Lines carrying a recessive mutation in this locus have reduced chain-length distribution, weakly glauco…	ECERIFERUM 9 (CER9)
AL7G16720	AT4G34510	Encodes KCS17, a member of the 3-ketoacyl-CoA synthase family involved in the biosynthesis of VLCFA (very long chain fatty acids).	3-KETOACYL-COA SYNTHASE 17 (KCS17)
AL6G14180	AT5G04530	Encodes KCS19, a member of the 3-ketoacyl-CoA synthase family involved in the biosynthesis of VLCFA (very long chain fatty acids).	3-KETOACYL-COA SYNTHASE 19 (KCS19)
AL6G15160	AT5G05660	Encodes a homolog of the mammalian zinc finger transcription factor NF-X1.	NFX1-LIKE 2 (NFXL2)
AL6G15550	AT5G05660	Encodes a homolog of the mammalian zinc finger transcription factor NF-X1.	NFX1-LIKE 2 (NFXL2)
AL6G16040	AT5G06090	putative sn-glycerol-3-phosphate 2-O-acyltransferase	GLYCEROL-3-PHOSPHATE SN-2-ACYLTRANSFERASE 7 (GPAT7)
AL6G21000	AT5G10480	Protein tyrosine phosphatase-like involved in cell division and differentiation. Interacts with CDKA;1 only in its phosphorylated form, preventing dephosphorylation. Overexpression slowed down cell division in suspension cell cultures at the G2-to-M transition and early mitosis and inhibited Arabidopsis seedling growth. Localized in the cytoplasm of dividing cells but moved into the nucleus upon …	PASTICCINO 2 (PAS2)
AL6G21790	AT5G11190	Encodes a member of the ERF (ethylene response factor) subfamily B-6 of ERF/AP2 transcription factor family. The protein contains one AP2 domain. There are 12 members in this subfamily including RAP2.11.	SHINE2 (SHN2)
AL6G24190	AT5G13580	Belongs to a clade of five Arabidopsis thaliana ABCG half-transporters that are required for synthesis of an effective suberin barrier in roots and seed coats (ABCG2, ABCG6, and ABCG20) and for synthesis of an intact pollen wall (ABCG1 and ABCG16). Phloem-expressed and plasma membrane-localized jasmonate transporter which together with JAT4 and GLR3.3 involved in regulating long-distance transloc…	ATP-BINDING CASSETTE G6 (ABCG6)
AL6G26190	AT5G15310	Member of the R2R3 factor gene family; MIXTA-like transcription factor that controls trichome maturation and cuticle formation.	MYB DOMAIN PROTEIN 16 (MYB16)
AL6G27790	AT5G16770	Member of the R2R3 factor gene family.	MYB DOMAIN PROTEIN 9 (MYB9)
AL6G34390	AT5G23190	cytochrome P450 CYP86B1, nuclear gene for chloroplast product. CYP86B1 is a very long chain fatty acid hydroxylase specifically involved in polyester monomer biosynthesis during the course of plant development.	CYTOCHROME P450, FAMILY 86, SUBFAMILY B, POLYPEPTIDE 1 (CYP86B1)
AL6G35260	AT5G23940	Encodes PERMEABLE LEAVES3 (PEL3), a putative acyl-transferase. Mutation in this locus results in altered trichome phenotype (trcichomes become tangled during leaf expansion). Additional phenotype includes altered cuticle layer.	PERMEABLE LEAVES3 (PEL3)
AL6G37120	AT5G25390	encodes a member of the ERF (ethylene response factor) subfamily B-6 of ERF/AP2 transcription factor family. The protein contains one AP2 domain. There are 12 members in this subfamily including RAP2.11.	SHINE3 (SHN3)
AL7G43720	AT5G33370	GDSL-motif esterase/acyltransferase/lipase. Enzyme group with broad substrate specificity that may catalyze acyltransfer or hydrolase reactions with lipid and non-lipid substrates. Mutants are defective in cuticle formation with reduced sepal cuticle ridge formation.	CUTIN SYNTHASE2 (CUS2)
AL7G45900	AT5G37300	Encodes a bifunctional enzyme, wax ester synthase (WS) and diacylglycerol acyltransferase (DGAT). In vitro assay indicated a ratio of 10.9 between its WS and DGAT activities. Both mutant and in vivo expression/analysis in yeast studies indicated a role in wax biosynthesis.	(WSD1)
AL7G48510	AT5G41040	Encodes a feruloyl-CoA transferase required for suberin synthesis. Has feruloyl-CoA-dependent feruloyl transferase activity towards substrates with a primary alcohol.	REDUCED LEVELS OF WALL-BOUND PHENOLICS 1 (RWP1)
AL37U10010	AT5G43760	Encodes KCS20, a member of the 3-ketoacyl-CoA synthase family involved in the biosynthesis of VLCFA (very long chain fatty acids). The mRNA is cell-to-cell mobile.	3-KETOACYL-COA SYNTHASE 20 (KCS20)
AL8G16410	AT5G43760	Encodes KCS20, a member of the 3-ketoacyl-CoA synthase family involved in the biosynthesis of VLCFA (very long chain fatty acids). The mRNA is cell-to-cell mobile.	3-KETOACYL-COA SYNTHASE 20 (KCS20)
AL8G16480	AT5G43760	Encodes KCS20, a member of the 3-ketoacyl-CoA synthase family involved in the biosynthesis of VLCFA (very long chain fatty acids). The mRNA is cell-to-cell mobile.	3-KETOACYL-COA SYNTHASE 20 (KCS20)
AL3G18340	AT5G48810	Encodes a cytochrome b5 isoform that localizes to the ER. The C-terminal portion of the protein appears to be capable of inserting into a plant microsomal membrane in vitro and the protein appears to be subject to glycosylation. The mRNA is cell-to-cell mobile.	CYTOCHROME B5 ISOFORM D (CB5-D)
AL516U10020	AT5G48810	Encodes a cytochrome b5 isoform that localizes to the ER. The C-terminal portion of the protein appears to be capable of inserting into a plant microsomal membrane in vitro and the protein appears to be subject to glycosylation. The mRNA is cell-to-cell mobile.	CYTOCHROME B5 ISOFORM D (CB5-D)
AL8G21980	AT5G48810	Encodes a cytochrome b5 isoform that localizes to the ER. The C-terminal portion of the protein appears to be capable of inserting into a plant microsomal membrane in vitro and the protein appears to be subject to glycosylation. The mRNA is cell-to-cell mobile.	CYTOCHROME B5 ISOFORM D (CB5-D)
AL8G22500	AT5G49070	Encodes KCS21, a member of the 3-ketoacyl-CoA synthase family involved in the biosynthesis of VLCFA (very long chain fatty acids).	3-KETOACYL-COA SYNTHASE 21 (KCS21)
AL8G33840	AT5G57800	encodes a transmembrane protein with similarity to the sterol desaturase family at the N-terminus and to the short-chain dehydrogenase/reductase family at the C-terminus. Mutant analyses indicate this protein is involved in cuticle membrane and wax biosynthesis. The mRNA is cell-to-cell mobile.	ECERIFERUM 3 (CER3)
AL277U10020	AT5G58860	Encodes a member of the CYP86A subfamily of cytochrome p450 genes. Expressed significantly only in root tissue.	CYTOCHROME P450, FAMILY 86, SUBFAMILY A, POLYPEPTIDE 1 (CYP86A1)
AL3G40340	AT5G58860	Encodes a member of the CYP86A subfamily of cytochrome p450 genes. Expressed significantly only in root tissue.	CYTOCHROME P450, FAMILY 86, SUBFAMILY A, POLYPEPTIDE 1 (CYP86A1)
AL8G35760	AT5G59320	Predicted to encode a PR (pathogenesis-related) protein. Belongs to the lipid transfer protein (PR-14) family with the following members: At2g38540/LTP1, At2g38530/LTP2, At5g59320/LTP3, At5g59310/LTP4, At3g51600/LTP5, At3g08770/LTP6, At2g15050/LTP7, At2g18370/LTP8, At2g15325/LTP9, At5g01870/LTP10, At4g33355/LTP11, At3g51590/LTP12, At5g44265/LTP13, At5g62065/LTP14, At4g08530/LTP15. The mRNA is cel…	LIPID TRANSFER PROTEIN 3 (LTP3)
AL8G35770	AT5G59320	Predicted to encode a PR (pathogenesis-related) protein. Belongs to the lipid transfer protein (PR-14) family with the following members: At2g38540/LTP1, At2g38530/LTP2, At5g59320/LTP3, At5g59310/LTP4, At3g51600/LTP5, At3g08770/LTP6, At2g15050/LTP7, At2g18370/LTP8, At2g15325/LTP9, At5g01870/LTP10, At4g33355/LTP11, At3g51590/LTP12, At5g44265/LTP13, At5g62065/LTP14, At4g08530/LTP15. The mRNA is cel…	LIPID TRANSFER PROTEIN 3 (LTP3)
AL8G36290	AT5G59770	Protein-tyrosine phosphatase-like, PTPLA;(source:Araport11)
AL1G48740	AT5G62470	Encodes a R2R3 type Myb transcription factor whose expression is strongly induced by abscisic acid. Mediates abscisic acid signaling during drought stress response. Promotes seed fatty acid accumulation.	MYB DOMAIN PROTEIN 96 (MYB96)
AL8G39360	AT5G62470	Encodes a R2R3 type Myb transcription factor whose expression is strongly induced by abscisic acid. Mediates abscisic acid signaling during drought stress response. Promotes seed fatty acid accumulation.	MYB DOMAIN PROTEIN 96 (MYB96)
AL8G40640	AT5G63560	HXXXD-type acyl-transferase family protein;(source:Araport11)	FATTY ALCOHOL:CAFFEOYL-COA CAFFEOYL TRANSFERASE (FACT)

## Sheet: Table S4
Table S4: Candidate SNPs in cuticle-related genes as identified by allele frequency difference-based scan. Scaff: chromosome where the SNP occurs, Start: position on the chromosome, ID: Arabidopsis lyrata gene ID, ann: variant annotation according to SnpEff and A. lyrata genome annotation (Rawat et al., 2015). AAS: amino acid substitution, if aplicable, Foothill/Alpine AN: allele number, Foothill…
scaff	start	ID	ann	aas	Foothill AC	Foothill AN	Nas	Alpine AC	Alpine AN	AFD (Foothill-Alpine)
scaffold_1	2552	AL1G10010	upstream_gene_variant		490	934	0	60	296	0.321923
scaffold_1	2740	AL1G10010	upstream_gene_variant		504	954	0	40	286	0.388442
scaffold_1	2834	AL1G10010	upstream_gene_variant		478	928	0	42	288	0.369253
scaffold_1	2894	AL1G10010	upstream_gene_variant		480	934	0	48	282	0.343706
scaffold_1	3122	AL1G10010	upstream_gene_variant		516	894	0	74	262	0.294738
scaffold_1	4389	AL1G10010	upstream_gene_variant		629	938	0	63	264	0.431939
scaffold_1	4001	AL1G10020	missense_variant	Ser458Gly	428	946	0	50	296	0.283512
scaffold_1	4240	AL1G10020	missense_variant	Thr405Met	514	938	0	48	284	0.37896
scaffold_1	5718	AL1G10020	missense_variant	Ala136Thr	157	798	0	131	252	0.323099
scaffold_1	6116	AL1G10020	missense_variant	Leu3Ser	737	922	0	149	288	0.281988
scaffold_1	1357082	AL1G13820	missense_variant	Lys20Glu	281	942	0	165	276	0.299525
scaffold_5	11143357	AL5G22680	missense_variant	Asp476Asn	220	910	0	175	288	0.365881
scaffold_5	11143567	AL5G22680	3_prime_UTR_variant		49	850	0	96	272	0.295294
scaffold_5	11145513	AL5G22680	downstream_gene_variant		352	710	0	26	280	0.402918
scaffold_5	11145637	AL5G22680	downstream_gene_variant		204	654	0	198	258	0.455515
scaffold_5	11155677	AL5G22700	missense_variant	Ser104Phe	413	870	0	48	296	0.31255
scaffold_5	11157546	AL5G22700	missense_variant	Gly329Cys	710	912	0	47	292	0.61755
scaffold_5	11157690	AL5G22700	missense_variant	Leu377Val	754	940	0	49	292	0.634319
scaffold_5	11157711	AL5G22700	missense_variant	Ala384Ser	161	938	0	232	292	0.622879
scaffold_5	11157971	AL5G22700	intron_variant		52	820	1	106	282	0.312472
scaffold_5	11158123	AL5G22700	intron_variant		571	676	2	67	248	0.574513
scaffold_5	11158157	AL5G22700	intron_variant		55	764	1	144	264	0.473465
scaffold_5	11158211	AL5G22700	intron_variant		60	842	0	131	274	0.406843
scaffold_5	11158271	AL5G22700	intron_variant		691	856	0	62	288	0.591965
scaffold_5	11158380	AL5G22700	missense_variant	Val426Ala	91	866	0	161	274	0.48251
scaffold_5	11158420	AL5G22700	synonymous_variant	Phe439Phe	406	786	0	44	282	0.360511
scaffold_5	11158696	AL5G22700	missense_variant	Ile490Val	333	690	2	39	244	0.322773
scaffold_5	13318512	AL5G26880	upstream_gene_variant		218	864	0	166	284	0.332192	MYB94
scaffold_5	13318782	AL5G26880	3_prime_UTR_variant		116	848	0	121	274	0.304813	MYB94
scaffold_5	13321071	AL5G26880	upstream_gene_variant		339	886	0	196	292	0.288614	MYB94
scaffold_6	10279082	AL6G35260	upstream_gene_variant		120	776	0	153	276	0.399709
scaffold_7	20030866	AL7G45900	upstream_gene_variant		162	894	0	140	292	0.298244
scaffold_8	18343308	AL8G33840	upstream_gene_variant		171	860	0	146	274	0.33401
scaffold_8	18343993	AL8G33840	upstream_gene_variant		121	862	0	117	276	0.283542

## Sheet: Table_S5
Table S5: Differential expression of cuticle genes in Arabidopsis arenosa. ID: Arabidopsis lyrata reference genome annotation gene ID, logFC: Log fold change in read counts, logCPM: log counts per million, which can be understood as measuring expression level. F: F-statistics, FDR: False discovery rate. From column H onwards, the table shows read counts for each cuticular gene and individual. The…
ID	logFC	logCPM	F	PValue	FDR	N of reads	F.SUB1.lh	F.SUB2.lh	F.SUB3.lh	F.DRA1.lh	F.DRA2.lh	F.DRA3.lh	A.VEL1.lh	A.VEL2.lh	A.VEL3.lh	A.TKO1.lh	A.TKO2.lh	A.TKO3.lh	F.HRA1.lh	F.HRA2.lh	F.HRA3.lh	A.LAC1.lh	A.LAC2.lh	A.LAC3.lh	A.SCH1.lh	A.SCH2.lh	A.SCH3.lh	F.ING1.lh	F.ING2.lh	F.ING3.lh	F.SUB1.hl	F.SUB2.hl	F.SUB3.hl	F.DRA1.hl	F.DRA2.hl	F.DRA3.hl	A.VEL1.hl	A.VEL2.hl	A.VEL3.hl	A.TKO1.hl	A.TKO2.hl	A.TKO3.hl	F.HRA1.hl	F.HRA2.hl	F.HRA3.hl	A.LAC1.hl	A.LAC2.hl	A.LAC3.hl	A.SCH1.hl
AL1G10010	-1.2452	15.0463	7.6346	0.00795987	0.0710196	60054	83	177	244	45	39	617	473	1915	884	2069	3345	880	299	989	1085	30	20	6	579	1372	638	412	1406	133	1602	1953	1940	367	33	1873	4885	1309	4249	2336	5879	4274	34	662	890	177	1458	138	1518
AL1G10020	-4.67464	8.81178	23.9165	1.05737e-05	0.00109967	561	1	1	0	0	1	0	7	7	147	0	0	0	1	0	0	3	0	1	1	0	0	0	0	0	0	4	4	2	1	0	9	1	351	0	0	2	1	0	0	0	8	0	5
AL1G10770	-0.0915632	13.9316	0.272719	0.603789	0.756554	24794	263	480	389	378	117	281	206	218	298	522	612	354	142	277	240	907	167	246	443	457	360	513	1003	547	939	795	324	462	566	419	1395	356	505	472	367	790	392	893	650	919	692	548	1071
AL1G10780	-0.860553	13.2302	7.34433	0.00915667	0.0732534	15688	177	119	136	91	43	192	143	548	451	811	873	761	97	243	378	547	199	18	190	1211	283	434	558	199	82	225	163	115	29	105	509	187	510	472	167	947	72	257	1124	150	406	149	314
AL1G11400	0.355847	14.4223	1.98179	0.165306	0.382041	36012	623	325	437	647	407	205	255	631	348	223	241	178	173	301	492	243	127	184	362	385	492	259	529	881	1701	914	1280	931	1030	1006	3462	266	816	590	882	706	604	2054	1754	1406	726	554	1556
AL1G13820	-0.60109	12.5246	2.18566	0.14549	0.355286	10489	47	212	165	84	35	8	258	201	127	155	466	166	92	123	147	46	26	34	395	295	192	193	222	193	656	27	793	16	13	9	539	54	60	41	1164	246	48	213	398	67	5	19	210
AL1G18940	0.100258	14.7326	0.643826	0.426076	0.615443	41177	961	1111	1271	881	660	769	929	723	690	902	1461	761	933	752	719	1014	763	740	625	796	671	871	815	975	664	828	940	706	791	781	2251	440	889	895	746	814	907	870	907	1125	729	857	932
AL1G27460	-1.41336	5.9873	10.6059	0.01078	0.0800802	5	0	0	0	0	0	0	0	1	0	0	0	0	0	0	0	1	0	0	0	0	0	0	0	0	0	0	0	0	0	0	0	1	0	0	0	2	0	0	0	0	0	0	0
AL1G30200	-0.0893731	14.926	0.471348	0.495497	0.660663	50942	368	1217	1469	679	521	432	750	857	637	1307	1800	910	726	860	825	898	506	433	997	1190	1028	601	1250	1041	1865	853	1963	572	688	491	2243	459	992	800	2222	1601	1065	1912	1812	1488	608	483	953
AL1G32190	-0.0242573	13.1696	0.0154204	0.901665	0.987086	13660	240	436	426	239	209	233	289	281	277	378	274	262	405	404	292	264	401	372	479	720	449	456	426	464	188	223	192	140	256	190	546	109	182	254	167	162	197	256	214	185	156	124	217
AL1G41440	-0.182563	13.9779	0.795983	0.376514	0.567499	26155	295	231	253	331	244	231	297	587	307	342	430	354	123	407	482	396	116	248	447	597	575	212	493	231	1529	621	1176	827	663	567	1966	419	844	661	575	648	301	1008	282	717	344	287	1287
AL1G48740	0.0337959	6.00973	0.00982055	0.921451	0.994195	6	0	0	0	0	0	0	0	0	0	0	0	0	0	0	0	0	1	0	0	0	0	0	0	0	0	0	0	0	0	0	0	0	1	0	0	0	2	0	0	0	0	0	0
AL1G56590	-0.233638	13.1752	1.84328	0.180582	0.391261	15042	135	299	405	176	112	152	129	232	124	366	454	211	103	166	104	469	124	117	216	273	111	167	361	309	448	224	529	208	319	197	699	303	279	400	608	586	198	922	509	564	385	197	500
AL1G56690	-0.366693	8.98203	1.23068	0.272511	0.480359	735	15	7	9	12	5	12	1	23	18	34	59	26	2	6	7	36	4	1	30	26	27	6	26	8	35	12	19	10	31	28	25	6	9	6	27	11	1	13	14	11	14	7	22
AL1G56730	1.4766	6.02634	12.4239	0.0179052	0.0980072	8	0	0	0	0	0	0	0	0	0	0	0	0	0	0	0	0	0	0	0	0	0	1	0	1	1	2	0	0	1	0	1	0	0	0	0	0	0	0	0	0	0	0	0
AL1G56780	1.74792	7.3991	6.45963	0.0141381	0.0918974	186	4	0	6	0	0	0	7	1	2	0	1	0	0	0	3	0	0	0	0	0	0	0	5	0	18	10	0	10	9	20	18	2	3	2	3	0	0	52	0	1	0	1	4
AL1G59350	-1.24959	9.96607	3.76557	0.057891	0.194215	1547	0	0	0	4	2	12	15	17	31	40	22	7	2	6	11	1	1	0	12	1	3	15	17	1	20	5	2	20	0	161	168	70	255	54	85	80	0	0	23	53	98	4	73
AL1G59390	-0.067233	15.1228	0.319096	0.574644	0.737814	56882	668	1465	1591	959	621	696	1347	1348	759	1300	1908	947	783	1267	848	1580	724	924	985	813	729	946	1116	1267	2478	713	2574	846	1138	869	2380	649	1084	855	2498	1022	710	1506	1601	1958	721	641	1460
AL1G63290	0.115637	13.3224	0.306562	0.582232	0.738441	15389	165	532	508	414	237	237	452	367	414	291	587	224	620	422	403	286	414	412	467	572	380	311	269	534	166	160	444	139	210	180	371	74	181	157	417	153	473	474	373	172	146	79	221
AL1G67440	0	5.91234	0	1	1	0	0	0	0	0	0	0	0	0	0	0	0	0	0	0	0	0	0	0	0	0	0	0	0	0	0	0	0	0	0	0	0	0	0	0	0	0	0	0	0	0	0	0	0
AL1G67500	-0.337041	6.15495	0.331611	0.56726	0.737438	18	0	1	0	0	0	1	0	0	0	0	0	0	1	1	0	0	0	0	1	1	0	0	0	3	0	0	0	0	0	0	0	0	0	0	0	0	0	0	0	0	0	0	9
AL277U10020	-1.72498	6.54226	4.64311	0.0359541	0.143816	60	0	0	0	0	0	0	0	0	0	0	0	0	0	0	0	0	0	0	0	0	0	3	0	0	7	0	0	0	0	0	0	0	0	0	0	49	0	0	0	0	0	0	0
AL2G10090	-0.23675	6.24447	0.175883	0.676708	0.809606	25	0	0	0	0	0	0	0	0	0	1	1	1	0	0	1	1	2	0	0	2	0	0	0	0	2	1	0	0	4	1	1	0	0	0	1	0	0	0	2	3	0	0	0
AL2G10450	0.715941	12.2669	6.038	0.0174646	0.0980072	7448	100	247	227	101	88	109	322	28	43	44	85	26	85	79	74	87	283	109	47	17	15	248	61	170	465	193	362	137	154	172	234	48	91	96	181	76	124	404	280	113	111	97	320
AL2G11500	-1.20435	8.6504	3.48983	0.0675335	0.206573	611	2	1	1	0	0	8	3	14	15	7	57	9	1	4	15	30	0	0	0	45	7	48	23	1	2	0	2	0	0	1	36	6	14	22	16	147	0	4	29	6	0	0	15
AL2G11520	-1.45551	9.13987	5.07057	0.0286987	0.135667	914	0	2	2	1	1	15	6	45	29	15	78	9	0	6	9	36	0	0	6	56	31	62	26	2	4	1	2	0	0	3	91	14	13	24	17	200	0	0	53	6	0	0	23
AL2G22020	1.8313	7.10251	5.69526	0.0207835	0.108074	115	7	0	0	0	0	1	0	0	1	0	0	0	0	1	0	0	0	0	0	0	0	0	1	1	18	5	1	30	13	2	16	8	2	0	0	3	0	5	0	0	0	0	0
AL2G26430	-0.188831	14.2227	1.86417	0.178174	0.391261	30317	302	437	452	534	344	645	434	447	528	1332	952	509	519	522	397	876	389	708	471	736	310	577	672	652	1243	487	799	292	474	755	1453	477	542	404	936	562	573	827	873	708	418	166	695
AL2G27430	0.0627593	17.2703	0.120259	0.730189	0.853255	255294	2635	5597	7536	5150	2345	3136	4952	4795	2000	5142	8271	2842	5337	4800	4599	5408	3921	4846	5589	6097	3128	3666	6838	4645	10142	2471	14765	2566	2544	1737	7448	2133	2565	3172	15602	5317	8000	6378	10303	6623	1925	1289	6767
AL2G32720	0.796074	9.71291	6.23655	0.0158046	0.0966871	1207	20	46	33	30	24	23	15	14	22	33	47	45	30	68	29	15	9	19	32	41	32	15	44	43	26	11	28	9	8	137	33	10	4	12	11	7	32	10	32	2	15	5	4
AL37U10010	0.192527	13.0343	0.94066	0.336714	0.542643	13581	109	159	469	133	106	128	88	154	234	298	383	202	200	253	209	226	117	84	93	268	86	96	153	319	223	392	604	201	254	434	827	101	781	340	352	220	424	682	562	318	352	141	366
AL3G11120	-0.642324	8.00904	2.871	0.0963266	0.250449	312	4	10	0	3	5	4	6	14	8	21	28	11	3	5	3	4	5	3	4	5	5	3	5	10	6	8	0	2	8	18	12	6	8	12	2	8	1	0	2	5	14	4	12
AL3G11970	1.10746	6.05408	4.75599	0.0652256	0.205559	9	0	1	0	0	3	0	0	0	0	0	0	0	0	0	0	0	0	0	0	0	0	0	0	0	0	0	1	0	0	0	0	0	0	0	0	1	0	2	0	0	1	0	0
AL3G12400	2.9068	6.45594	18.6243	7.38339e-05	0.00383936	45	0	0	0	0	0	0	0	0	0	0	0	0	0	0	0	0	0	0	0	2	0	16	0	9	1	0	6	0	0	1	0	0	0	0	1	0	0	0	3	0	0	0	0
AL3G14260	-1.95297	11.7723	6.57094	0.0133774	0.0918974	5338	8	0	3	3	5	19	32	10	54	980	398	748	9	48	33	130	26	1	7	29	8	82	155	39	0	11	0	5	26	468	219	575	165	118	0	14	1	0	2	23	597	51	31
AL3G16230	-2.97644	6.72044	11.5876	0.00130541	0.022627	58	0	0	0	0	0	0	0	0	1	0	0	23	0	0	0	0	0	28	0	0	0	0	0	0	0	0	0	0	0	6	0	0	0	0	0	0	0	0	0	0	0	0	0
AL3G18340	-1.61111	6.1962	4.92258	0.0310141	0.140238	15	0	0	0	0	0	0	0	0	0	0	0	0	0	0	0	0	11	1	0	0	0	0	0	0	0	0	0	0	0	0	0	0	0	0	0	0	0	0	0	0	0	0	0
AL3G22000	-0.812893	9.67418	2.90686	0.0943273	0.250449	1148	3	5	9	4	4	32	14	3	9	13	31	23	4	8	17	33	9	4	13	6	2	61	24	31	3	60	15	13	3	52	49	52	93	24	13	48	6	0	13	138	123	19	17
AL3G22960	1.02574	5.95704	8.7302	0.0353409	0.143816	3	0	0	2	0	0	0	0	0	0	0	0	0	0	0	0	0	0	0	0	0	0	0	0	0	0	0	0	0	0	0	0	0	0	0	0	0	0	0	0	0	0	0	0
AL3G23590	0.485654	10.3375	1.50636	0.225366	0.428778	2126	9	135	93	5	7	8	7	13	18	79	78	68	9	54	49	63	4	12	13	6	25	75	118	77	6	87	222	8	8	3	93	2	31	118	40	43	20	56	76	35	15	23	113
AL3G38830	0.115736	10.1946	0.0720701	0.789436	0.892406	1777	1	0	2	52	16	42	27	65	13	27	93	16	44	35	71	37	31	1	97	48	13	7	45	72	0	4	6	8	22	157	83	25	39	31	46	73	25	5	113	12	31	11	54
AL3G40340	-1.17507	6.62494	2.17015	0.146897	0.355286	72	0	0	0	0	0	0	0	0	1	0	0	0	0	0	0	0	0	0	0	0	0	0	0	0	1	2	17	0	0	0	0	0	0	0	0	50	0	0	0	0	0	0	0
AL4G18830	-0.236063	15.2796	3.21935	0.0787384	0.233966	65471	385	933	1692	830	398	620	1011	1271	1215	1716	2666	1361	750	880	979	876	360	509	1321	1031	997	737	1183	1166	1844	1198	3217	783	1142	1411	2887	709	1824	1225	3073	1596	993	1995	2001	2104	1014	715	2060
AL4G20150	-0.07778	14.8776	0.479001	0.492034	0.660663	47823	486	717	673	725	304	775	792	647	811	1582	2825	1454	1087	1179	1057	1288	584	719	766	1086	691	872	1294	1023	1377	988	956	634	933	780	1655	565	987	1017	1244	1741	1173	1083	1689	1055	905	516	1230
AL4G23200	-0.465668	9.87305	3.62099	0.0627433	0.203916	1350	8	34	26	19	28	20	33	42	17	8	44	27	23	26	7	16	41	21	73	32	59	26	19	26	21	18	32	20	20	3	68	6	26	11	41	34	35	39	24	39	14	25	46
AL4G28160	0.138853	12.3362	0.840443	0.363612	0.564413	8379	126	188	136	122	74	143	121	155	133	291	298	230	129	270	149	128	70	47	121	105	61	212	160	92	214	214	496	61	190	282	537	132	167	124	239	163	107	153	298	169	155	81	356
AL4G33730	0.257018	6.7199	0.172128	0.679979	0.809606	68	4	4	0	1	2	0	2	6	0	0	0	0	0	0	0	2	0	0	2	0	0	1	3	0	0	3	0	5	2	0	8	2	0	0	0	0	0	1	0	2	0	3	1
AL4G34630	2.8024	6.15796	17.1933	0.000288526	0.0100022	17	1	0	0	0	3	0	0	0	0	0	0	0	0	0	0	0	0	0	0	0	0	0	0	0	0	1	0	0	0	2	0	0	0	0	0	0	1	0	9	0	0	0	0
AL4G35110	-0.294787	9.12979	0.255829	0.615194	0.761668	741	5	9	6	2	2	1	4	5	20	41	17	68	6	14	12	7	0	0	6	4	1	24	7	5	3	5	3	0	0	16	35	62	22	15	3	22	135	0	9	4	51	8	20
AL4G36690	1.26298	6.76554	4.6583	0.0356648	0.143816	82	1	0	4	0	1	1	0	1	1	0	2	2	0	0	0	0	0	1	3	3	1	3	2	1	1	1	4	0	0	0	2	0	4	0	0	0	1	32	0	0	0	0	0
AL4G45190	-0.516673	11.5736	3.12101	0.083311	0.240676	4829	27	19	51	26	8	115	41	68	109	185	308	215	44	101	85	63	22	13	59	98	20	103	131	109	66	137	89	60	131	203	292	84	251	173	107	163	19	28	124	173	235	120	97
AL4G46790	0.233918	14.1181	1.49723	0.226758	0.428778	27394	326	584	371	608	342	609	370	213	341	749	1299	758	1215	549	374	613	320	514	793	484	600	695	910	612	265	382	391	131	345	824	973	138	352	373	304	416	324	1173	442	860	558	321	938
AL4G46800	-1.67863	6.5981	5.12913	0.0278345	0.135667	57	0	0	1	0	1	2	0	29	0	0	0	0	0	1	0	0	0	3	0	0	0	2	0	4	0	0	0	0	0	0	0	0	5	7	0	0	0	0	0	2	0	0	0
AL516U10020	0.612452	12.8878	7.57419	0.00819456	0.0710196	11670	247	225	377	144	87	206	261	152	131	342	318	196	617	332	406	193	259	132	132	388	151	274	111	390	257	191	597	60	125	193	414	39	289	246	190	129	698	400	341	91	92	52	141
AL520U10010	0.3466	11.826	0.576051	0.45138	0.623775	5696	2	0	1	188	32	56	53	146	34	71	219	86	153	179	297	115	91	17	272	157	31	65	239	199	2	1	10	22	53	429	297	48	154	91	153	224	101	18	231	25	100	45	172
AL5G18690	0.356389	10.5353	1.39397	0.243247	0.450837	2102	29	29	28	52	30	45	16	18	37	45	81	65	63	77	22	50	68	35	48	28	22	20	57	67	7	32	23	33	51	148	53	14	51	25	4	26	28	21	64	98	41	54	29
AL5G21690	-0.0259799	12.2169	0.00841361	0.927278	0.994195	7666	75	68	57	58	49	69	50	105	69	98	150	235	42	89	118	185	30	52	122	59	61	168	194	125	313	545	60	156	397	260	816	168	200	154	38	217	25	142	132	265	163	135	445
AL5G22610	-1.03316	13.4554	13.4488	0.000588068	0.0152898	17626	148	95	160	94	115	388	1212	742	788	565	1098	369	228	310	91	1330	94	282	344	369	79	673	387	343	105	100	39	128	87	214	1077	362	323	223	313	504	133	134	240	899	247	198	569
AL5G22680	0.378439	6.07635	0.581771	0.449155	0.623775	10	1	0	1	0	1	0	0	0	0	0	0	0	0	0	0	0	0	2	0	0	0	0	0	0	0	0	1	0	0	1	0	0	0	0	0	0	0	0	0	0	0	0	0
AL5G22700	-1.11456	8.94728	1.88764	0.175514	0.391261	729	1	0	2	1	0	3	99	2	102	2	8	33	1	17	2	1	2	0	0	63	4	13	3	8	3	0	1	0	1	165	134	0	0	42	1	6	0	1	0	4	2	0	0
AL5G22710	-0.659522	10.0428	0.884614	0.351403	0.553726	1583	41	29	25	12	10	1	3	0	1	96	122	104	26	173	63	311	2	6	4	10	1	11	3	17	0	0	0	27	10	88	30	0	9	28	0	126	5	3	0	50	70	54	3
AL5G26880	0.0714576	10.5701	0.0985196	0.754902	0.872331	2387	14	57	67	29	21	20	49	46	31	41	110	37	46	47	57	57	33	35	56	51	38	23	32	59	28	20	300	17	31	51	89	12	35	38	112	53	65	7	62	54	36	32	49
AL5G28200	-0.763589	14.0728	9.2807	0.00367104	0.0477235	26897	210	519	404	109	173	330	335	555	277	799	907	342	90	282	239	618	158	192	170	372	258	325	401	341	499	1114	345	495	633	717	942	544	1467	1124	692	1599	272	556	586	2470	1442	733	605
AL5G34430	-2.22168	6.65407	8.42617	0.00546352	0.063134	60	0	1	0	0	0	0	1	0	0	0	0	0	1	0	0	0	0	0	18	0	24	0	0	0	0	0	2	2	0	0	0	0	0	0	0	0	0	1	0	0	0	0	8
AL5G36500	-0.139851	13.1793	0.93113	0.339152	0.542643	14504	118	189	166	179	110	326	312	309	291	354	554	377	244	267	243	365	160	177	138	261	170	342	412	274	379	228	426	187	261	208	793	272	402	400	316	248	628	491	238	310	350	206	277
AL5G42770	0.00131487	11.3759	3.91334e-05	0.995033	1	3807	64	134	82	83	73	45	80	92	73	83	94	49	140	100	57	66	110	151	105	93	138	77	96	127	63	62	79	62	56	37	144	51	50	38	67	44	111	144	46	80	68	53	31
AL5G43390	0.409767	12.1732	4.44529	0.0399619	0.153927	7137	44	173	189	112	138	100	125	127	95	81	283	119	147	147	287	63	110	139	192	114	188	108	189	294	107	66	295	74	129	122	227	38	102	95	311	72	351	286	186	128	73	47	147
AL6G14180	-0.353408	10.1379	0.442853	0.508766	0.669768	1819	13	9	40	48	39	21	66	0	5	72	115	35	0	5	6	42	1	0	41	86	5	10	7	10	67	33	231	10	25	70	0	2	2	22	133	11	9	92	24	20	51	31	20
AL6G15160	1.23195	6.09038	5.61344	0.0547199	0.189696	12	1	0	1	0	0	0	0	0	0	2	0	0	0	0	0	0	0	0	0	0	0	1	0	1	0	0	0	0	0	0	1	0	0	0	0	0	0	1	0	0	0	0	0
AL6G15550	0.00905515	12.9869	0.00321156	0.95503	1	12509	125	331	339	147	127	321	223	477	317	343	506	248	326	253	293	264	242	292	222	317	331	367	386	521	174	186	445	177	199	192	562	107	302	216	236	189	212	270	159	156	126	100	189
AL6G16040	0.464523	5.9315	4.88467	0.224369	0.428778	1	0	0	0	0	0	0	0	0	0	0	0	0	0	0	0	0	0	0	0	0	0	0	0	0	0	0	0	1	0	0	0	0	0	0	0	0	0	0	0	0	0	0	0
AL6G21000	-0.298517	12.5758	8.12986	0.00628409	0.0653545	9644	127	209	187	97	65	135	151	249	163	394	315	213	145	184	127	223	117	107	208	232	115	231	231	169	300	209	158	146	153	159	508	175	235	229	231	322	115	252	231	207	185	108	296
AL6G21790	-0.446005	11.8503	1.01217	0.319163	0.53537	5254	223	435	129	264	41	44	248	467	58	109	180	158	90	106	59	212	150	307	347	212	174	100	168	77	18	11	90	23	6	16	79	39	10	30	19	23	61	53	61	15	6	15	76
AL6G24190	-0.0727044	6.37592	0.0213321	0.884457	0.978548	38	1	0	0	0	0	0	1	0	0	0	1	1	0	0	1	0	0	0	3	3	2	0	1	1	2	0	2	2	0	1	5	0	1	0	0	1	0	1	0	0	0	0	0
AL6G26190	-0.668876	10.7903	2.99927	0.0893857	0.244634	2653	19	16	16	6	9	35	16	53	65	92	46	27	50	69	39	18	13	3	16	13	20	49	26	33	38	79	38	48	85	133	103	32	408	48	137	116	2	8	43	148	148	77	30
AL6G27790	0.760947	5.94254	7.71116	0.0857493	0.241025	2	0	0	0	0	0	0	0	0	0	0	0	0	0	1	0	0	0	0	0	0	0	0	0	0	0	0	0	0	0	0	0	0	0	0	0	0	0	0	0	0	0	0	0
AL6G34390	0.906148	8.29086	1.67391	0.201601	0.427888	420	0	0	2	0	6	11	1	0	17	17	45	18	0	12	3	6	1	0	0	4	0	28	2	27	4	1	0	2	27	35	13	2	0	28	0	2	0	0	33	2	0	0	7
AL6G35260	0.421876	8.25933	1.16522	0.285497	0.494862	396	4	5	3	8	3	24	3	16	13	1	2	25	12	9	9	8	0	4	2	3	3	7	25	2	12	12	22	2	9	7	25	6	1	9	9	5	4	16	8	4	8	0	14
AL6G37120	-0.448104	10.0544	0.564731	0.455836	0.623775	1571	23	13	12	1	2	2	96	43	152	39	114	37	53	83	48	7	11	0	104	118	59	68	103	75	11	0	6	1	0	2	25	15	8	15	4	1	20	11	22	0	9	0	30
AL6G52740	0.183237	14.0394	0.966835	0.330142	0.542643	26112	234	900	885	481	247	288	434	743	461	345	1469	422	1149	640	448	701	499	556	745	979	684	425	697	985	381	355	586	182	409	323	541	89	360	319	698	317	822	654	617	451	255	188	648
AL6G53050	-0.0965987	12.5296	0.0904369	0.764853	0.874117	9374	221	228	205	99	47	74	77	40	75	145	142	165	72	60	36	274	28	98	48	69	18	75	167	68	447	484	477	243	240	311	463	128	570	280	290	562	16	249	218	433	272	196	306
AL6G53070	-0.00682978	15.5881	0.00132532	0.971102	1	78303	1277	1136	1688	694	674	873	1029	1422	878	1199	2683	980	383	1147	909	1473	382	387	1270	1146	975	1469	2110	1333	3522	2124	1495	2516	2568	1258	5222	1975	1686	1631	2038	2558	430	2622	1160	2702	1351	1414	2985
AL7G16720	0	5.91234	0	1	1	0	0	0	0	0	0	0	0	0	0	0	0	0	0	0	0	0	0	0	0	0	0	0	0	0	0	0	0	0	0	0	0	0	0	0	0	0	0	0	0	0	0	0	0
AL7G17290	0.518638	9.45898	1.37113	0.247093	0.450837	989	103	9	16	14	11	15	6	12	35	33	11	4	25	18	14	14	19	17	34	11	25	48	4	13	56	1	12	3	0	6	128	7	0	22	26	4	38	55	7	5	4	4	17
AL7G17300	0.280369	15.4228	3.96601	0.0518307	0.185876	67111	593	1940	1791	1619	1028	1304	991	1316	1224	941	2268	1027	2166	1493	1228	1095	1800	1476	1374	1765	1293	1268	1599	2289	1470	981	2233	1122	1438	873	2662	506	1187	1195	1397	952	2105	2157	1185	962	839	433	1477
AL7G17670	-0.588118	12.0359	1.05784	0.308591	0.526123	7385	25	146	176	3	54	1	2	32	51	14	181	36	8	80	41	278	8	3	3	39	49	52	175	197	288	369	627	7	5	16	112	68	23	80	416	187	2	192	452	69	46	43	261
AL7G24480	0.721266	6.09865	1.63965	0.206203	0.428778	13	0	0	0	0	0	0	0	0	3	0	0	0	0	0	0	1	0	0	0	0	0	0	0	0	6	0	0	2	0	0	0	0	0	0	0	0	0	0	0	0	0	0	0
AL7G28710	-0.137212	13.2399	0.727656	0.397658	0.590806	15820	252	217	357	214	156	139	259	351	220	476	507	449	210	322	317	377	62	152	402	240	218	202	419	250	617	300	975	251	210	157	963	218	165	197	583	539	231	244	552	615	178	252	570
AL7G29150	-0.328044	10.5619	0.669734	0.416976	0.610781	2167	27	22	31	96	16	47	28	12	46	56	126	107	86	40	38	173	74	65	63	58	26	73	64	97	11	7	12	5	20	68	33	7	17	23	15	40	21	0	47	57	154	11	34
AL7G29510	0.543738	16.5169	10.74	0.00189677	0.0281805	141864	2102	4688	4282	3349	2511	2700	2330	2266	1213	1560	2934	1981	3298	2923	4004	2751	3670	4191	1890	2543	2909	2721	2907	4699	3304	3029	6655	2599	3696	1710	4767	1054	2085	2307	3620	1837	4403	5542	3484	1806	1151	594	2695
AL7G42680	-0.334514	15.0594	1.34561	0.251483	0.450934	57138	301	570	565	400	372	502	737	902	474	405	2778	752	695	726	439	573	134	159	561	500	159	582	548	398	1666	1573	1454	1293	978	1077	2800	1102	1821	826	10641	1711	1291	1930	1737	1169	638	968	1581
AL7G43720	-2.73476	6.14878	12.8331	0.00128701	0.022627	17	0	0	0	0	0	0	0	1	1	0	0	15	0	0	0	0	0	0	0	0	0	0	0	0	0	0	0	0	0	0	0	0	0	0	0	0	0	0	0	0	0	0	0
AL7G45900	-0.15355	15.255	0.166398	0.685051	0.809606	70017	125	855	2002	232	220	261	577	1761	869	2006	2262	601	418	667	614	176	57	22	1321	1848	601	394	984	129	5662	1107	5971	934	311	859	2958	537	995	1181	4368	1403	723	3163	2981	1059	231	81	3790
AL7G48510	-0.92876	7.91268	2.08416	0.154988	0.366335	294	2	0	1	1	1	4	0	1	2	0	14	22	2	3	3	1	1	0	51	21	2	9	7	8	1	4	0	9	3	16	0	0	0	1	0	2	0	0	1	0	1	0	29
AL8G16410	-0.252089	12.7844	1.55052	0.218786	0.428778	10920	153	102	206	134	133	116	108	240	264	181	198	149	82	144	109	162	112	75	173	150	313	110	194	191	167	232	243	329	234	282	926	74	263	193	216	266	222	372	304	681	409	360	333
AL8G16480	-0.393286	10.6699	2.44184	0.124361	0.315453	2480	11	20	24	31	25	38	25	27	66	61	89	26	14	25	21	44	25	28	13	24	26	28	76	65	32	32	32	51	63	89	215	54	75	97	109	56	48	68	31	149	93	61	56
AL8G21980	0.00695171	13.5843	0.000913582	0.976006	1	17921	458	547	190	624	321	523	446	491	403	422	282	464	293	290	296	411	317	365	811	168	746	452	483	347	355	397	348	381	421	287	982	482	100	194	179	215	283	321	304	280	109	277	812
AL8G22500	0.436904	5.92819	5.20997	0.224369	0.428778	1	0	0	0	0	0	0	0	0	0	0	0	0	0	0	0	0	0	0	0	0	0	0	0	0	0	0	0	0	0	0	0	0	0	0	0	0	0	0	0	0	0	0	0
AL8G33840	-0.22147	15.0364	0.812005	0.371791	0.567499	56515	661	1072	1629	619	465	267	455	727	313	1308	1554	559	838	467	509	813	274	340	799	1104	1753	706	1093	686	3506	784	1935	765	573	454	2329	183	718	504	3121	2901	939	2707	1613	2388	592	368	1210
AL8G35760	0.159582	15.5472	0.0420135	0.838465	0.937639	85887	741	1659	1247	245	33	26	140	2749	235	935	719	281	756	1910	1584	204	60	12	2821	2843	6098	256	4195	637	8131	56	15102	9	0	0	610	11	2	42	3935	1502	1481	6906	1701	27	3	0	390
AL8G35770	-0.0144189	9.19196	0.000289569	0.98649	1	970	0	1	0	17	1	1	1	13	0	3	0	1	0	3	2	7	10	3	7	0	67	0	2	1	20	0	401	0	1	0	10	1	0	1	60	1	2	94	10	1	0	1	0
AL8G36290	-0.117567	11.6927	0.214321	0.645383	0.789645	4642	68	82	50	172	103	159	88	162	102	98	93	108	46	81	51	95	89	190	68	122	163	133	187	41	58	119	43	121	220	96	129	76	54	95	23	74	44	45	82	130	89	93	126
AL8G39360	0.482367	12.668	4.23288	0.0448112	0.166442	10282	280	92	158	284	100	59	79	107	124	80	176	152	111	113	172	89	133	149	115	131	152	71	148	273	351	147	574	161	223	164	593	45	192	262	768	111	398	423	380	129	64	70	325
AL8G40640	-0.545316	6.06878	0.954688	0.443981	0.623775	11	0	0	0	0	0	0	0	0	0	0	0	0	0	0	1	2	0	0	0	0	0	0	0	0	3	0	0	0	0	0	0	0	0	1	0	0	0	0	0	2	2	0	0
[truncated: 5 more columns]
